# Supplementary material for: A Large-Scale Functional Analysis of Putative Target Genes of Mating-Type Loci Provides Insight into the Regulation of Sexual Development of the Cereal Pathogen Fusarium graminearum
Source: PLoS Genet. 2015 Sep 3;11(9):e1005486. doi: 10.1371/journal.pgen.1005486 (PMC4559316; doi:10.1371/journal.pgen.1005486)
Supplement: S1 Table — (XLSX) [file pgen.1005486.s014.xlsx]

## Sheet: S1 Table
S1 Table. Genes differentially expressed in the MAT-deletions and MAT1-2-1-overexpressing strains, compared to the expression levels in the wild-type (WT) Z3643 strain.
DEG*	Gene expression categroy
	compared to WT	compared to MAT-null*	overlapped with DEGs in OM2*
FGSG_03345	NDD	NNU	U* in OM2
FGSG_03463	NDD
FGSG_07435	NDD	NNU
FGSG_07645	NDD	NNU
FGSG_08893	NDD		U in OM2
FGSG_09814	NDD	NNU	D* in OM
FGSG_01677	DND
FGSG_03211	DND	NNU	D in OM
FGSG_03283	DND	NNU
FGSG_04441	DND	NNU
FGSG_05175	DND	NNU
FGSG_06966	DND	NNU
FGSG_07500	DND	NNU
FGSG_08890	DND
FGSG_08891	DND
FGSG_09213	DND
FGSG_10742	DND	NNU
FGSG_13432	DND	NNU
FGSG_00422	NND
FGSG_01583	NND
FGSG_04188	NND
FGSG_05151	NND	NNU
FGSG_08892	NND
FGSG_11135	NND	NNU
FGSG_11368	NND
FGSG_12786	NND
FGSG_13433	NND
FGSG_00093	DDD	NNU
FGSG_00115	DDD	NNU
FGSG_00116	DDD	NNU
FGSG_00117	DDD	NNU
FGSG_00348	DDD	NNU
FGSG_00412	DDD	NNU
FGSG_00413	DDD	NNU
FGSG_00531	DDD	NNU
FGSG_00701	DDD	NNU
FGSG_00775	DDD	NNU
FGSG_01239	DDD	NNU
FGSG_01366	DDD	NNU
FGSG_01458	DDD	NNU
FGSG_01477	DDD	NNU
FGSG_01482	DDD	NNU
FGSG_01483	DDD	NNU
FGSG_01688	DDD	NNU
FGSG_01763	DDD
FGSG_01764	DDD
FGSG_01790	DDD	NNU
FGSG_01827	DDD	NNU
FGSG_01872	DDD
FGSG_02052	DDD
FGSG_02085	DDD	NNU
FGSG_02354	DDD	NNU
FGSG_02885	DDD	NNU
FGSG_02895	DDD
FGSG_03116	DDD	NNU
FGSG_03118	DDD	NNU
FGSG_03217	DDD	NNU
FGSG_03241	DDD
FGSG_03569	DDD
FGSG_03608	DDD
FGSG_03638	DDD	NNU
FGSG_04079	DDD	NNU
FGSG_04162	DDD	NNU
FGSG_04176	DDD	NNU
FGSG_04180	DDD	NNU
FGSG_04223	DDD	NNU
FGSG_04236	DDD	NNU
FGSG_04480	DDD	NNU
FGSG_04879	DDD
FGSG_04975	DDD	NNU
FGSG_05061(GzPPG1)	DDD	NNU
FGSG_05246	DDD	NNU
FGSG_05291	DDD	NNU
FGSG_05486	DDD	NNU
FGSG_05652	DDD	NNU
FGSG_05663	DDD	NNU
FGSG_05748	DDD
FGSG_05818	DDD	NNU
FGSG_05833	DDD	NNU
FGSG_05889	DDD	NNU
FGSG_06059	DDD	NNU
FGSG_06076	DDD	NNU
FGSG_06133	DDD	NNU
FGSG_06332	DDD	NNU
FGSG_06952	DDD	NNU
FGSG_07578	DDD	NNU
FGSG_07869	DDD	NNU
FGSG_08320	DDD	NNU
FGSG_08519	DDD	NNU
FGSG_08651	DDD	NNU
FGSG_08794	DDD	NNU
FGSG_09066	DDD	NNU
FGSG_09182	DDD	NNU
FGSG_09183	DDD	NNU
FGSG_09184	DDD	NNU
FGSG_09186	DDD	NNU
FGSG_09187	DDD	NNU
FGSG_09288	DDD	NNU
FGSG_09443	DDD	NNU
FGSG_09479	DDD	NNU
FGSG_09718	DDD	NNU
FGSG_09779	DDD	NNU
FGSG_10024	DDD	NNU
FGSG_10143	DDD	NNU
FGSG_10478	DDD	NNU
FGSG_10579	DDD	NNU
FGSG_10581	DDD	NNU
FGSG_10599	DDD	NNU
FGSG_10818	DDD	NNU
FGSG_11422	DDD	NNU
FGSG_11939	DDD
FGSG_11962	DDD	NNU
FGSG_11963	DDD	NNU
FGSG_12024	DDD	NNU
FGSG_12112	DDD	NNU
FGSG_12248	DDD	NNU
FGSG_12461	DDD	NNU
FGSG_12785	DDD	NNU
FGSG_12944	DDD	NNU
FGSG_12965	DDD	NNU
FGSG_13162	DDD	NNU
FGSG_13349	DDD	NNU	D in OM
FGSG_13420	DDD	NNU
FGSG_13454	DDD	NNU
FGSG_13917	DDD	NNU
FGSG_00023	DDN	DDN
FGSG_00054	DDN	DDN
FGSG_00095	DDN	DDN
FGSG_00172	DDN
FGSG_00407	DDN	DDN	D in OM2
FGSG_00409	DDN
FGSG_00532	DDN
FGSG_00624	DDN	DNN
FGSG_00642	DDN
FGSG_00739	DDN
FGSG_00806	DDN	DDN
FGSG_01026	DDN	NDN
FGSG_01196	DDN
FGSG_01268	DDN
FGSG_01559	DDN
FGSG_01563	DDN	NDN
FGSG_01603	DDN	DDN
FGSG_01631	DDN	DDN
FGSG_01661	DDN	NDN
FGSG_01693	DDN
FGSG_01734	DDN
FGSG_01735	DDN
FGSG_01752	DDN	DDN
FGSG_01766	DDN
FGSG_01767	DDN	DDN
FGSG_01800	DDN	DDN
FGSG_01807	DDN	DDN
FGSG_01826	DDN
FGSG_01862	DDN
FGSG_01942	DDN	DDN
FGSG_02051	DDN
FGSG_02061	DDN
FGSG_02070	DDN	DDN
FGSG_02136	DDN	DDN
FGSG_02210	DDN
FGSG_02249	DDN	DDN
FGSG_02266	DDN	DDN
FGSG_02278	DDN	DDN
FGSG_02285	DDN	DDN
FGSG_02291	DDN	DDN
FGSG_02297	DDN	DDN
FGSG_02298	DDN	DDN
FGSG_02300	DDN	DDN
FGSG_02301	DDN	DDN
FGSG_02302	DDN	DDN
FGSG_02303	DDN	DDN
FGSG_02304	DDN
FGSG_02332	DDN	DDN
FGSG_02336	DDN	DDN
FGSG_02339	DDN	DDN
FGSG_02426	DDN	DDN
FGSG_02550	DDN
FGSG_02551	DDN
FGSG_02556	DDN	DDN
FGSG_02691	DDN	DNN
FGSG_02692	DDN
FGSG_02751	DDN
FGSG_02803	DDN
FGSG_02871	DDN	DDN
FGSG_02966	DDN		D in OM
FGSG_02982	DDN
FGSG_03027	DDN
FGSG_03123	DDN
FGSG_03143	DDN	DDN
FGSG_03148	DDN
FGSG_03152	DDN	DDN
FGSG_03184	DDN
FGSG_03189	DDN
FGSG_03212	DDN	DDN
FGSG_03247	DDN	DDN
FGSG_03249	DDN	DDN	D in OM2
FGSG_03255	DDN
FGSG_03270	DDN	NDN
FGSG_03432	DDN
FGSG_03550	DDN	DDN
FGSG_03659	DDN	DDN
FGSG_03662	DDN	DDN
FGSG_03673	DDN
FGSG_03674	DDN
FGSG_03678	DDN
FGSG_03689	DDN	DDN
FGSG_03738	DDN
FGSG_03757	DDN
FGSG_03778	DDN	DDN	D in OM2
FGSG_03842	DDN	DDN
FGSG_03845	DDN
FGSG_03859	DDN
FGSG_03911	DDN	DDN
FGSG_03914	DDN
FGSG_03956	DDN
FGSG_03969	DDN	DNN
FGSG_04226	DDN
FGSG_04239	DDN
FGSG_04317	DDN	DDN
FGSG_04390	DDN
FGSG_04465	DDN
FGSG_04471	DDN	DNN
FGSG_04519	DDN	DDN
FGSG_04525	DDN	DDN
FGSG_04526	DDN	DDN
FGSG_04537	DDN
FGSG_04538	DDN	DDN
FGSG_04572	DDN	DDN
FGSG_04579	DDN	DDN
FGSG_04597	DDN	DDN
FGSG_04612	DDN	DDN
FGSG_04633	DDN	DDN
FGSG_04642	DDN	DDN
FGSG_04649	DDN	DDN
FGSG_04650	DDN	DDN
FGSG_04735	DDN
FGSG_04768	DDN	DDN
FGSG_04805	DDN	DNN
FGSG_04809	DDN	DNN
FGSG_04810	DDN
FGSG_04811	DDN	NDN
FGSG_04813	DDN	DNN
FGSG_04870	DDN	DDN
FGSG_05059	DDN	DDN
FGSG_05132	DDN	DNN
FGSG_05232	DDN
FGSG_05239	DDN	DNN
FGSG_05349	DDN	DNN
FGSG_05475	DDN
FGSG_05594	DDN	DNN
FGSG_05678	DDN
FGSG_05797	DDN
FGSG_05839	DDN		D in OM
FGSG_05847	DDN
FGSG_05882	DDN
FGSG_05906	DDN	DDN
FGSG_05940	DDN	DDN
FGSG_05995	DDN
FGSG_06010	DDN	DNN
FGSG_06208	DDN
FGSG_06278	DDN	DDN
FGSG_06285	DDN
FGSG_06296	DDN
FGSG_06486	DDN
FGSG_06548	DDN	DNN
FGSG_06549	DDN	DNN
FGSG_06550	DDN	DDN
FGSG_06554	DDN	DNN
FGSG_06766	DDN
FGSG_06779	DDN	DDN
FGSG_07067	DDN	DNN
FGSG_07068	DDN
FGSG_07216	DDN	DNN
FGSG_07375	DDN	NDN
FGSG_07534	DDN	DDN
FGSG_07546	DDN
FGSG_07558	DDN	DDN
FGSG_07561	DDN	DDN
FGSG_07565	DDN	DNN
FGSG_07569	DDN	DDN
FGSG_07630	DDN	DNN
FGSG_07637	DDN	DDN
FGSG_07659	DDN	DDN
FGSG_07680	DDN
FGSG_07714	DDN	DDN
FGSG_07718	DDN	DDN
FGSG_07734	DDN
FGSG_07743	DDN
FGSG_07753	DDN
FGSG_07754	DDN	DDN
FGSG_07759	DDN	NDN
FGSG_07786	DDN
FGSG_07812	DDN	DDN
FGSG_07813	DDN	DDN
FGSG_07814	DDN	DDN
FGSG_07816	DDN	DDN
FGSG_07820	DDN	DDN
FGSG_07821	DDN	DDN
FGSG_07822	DDN	DDN
FGSG_07823	DDN	DDN
FGSG_07824	DDN	DDN
FGSG_07894	DDN
FGSG_08013	DDN	DDN
FGSG_08049	DDN
FGSG_08073	DDN	DNN
FGSG_08145	DDN
FGSG_08154	DDN	DDN
FGSG_08155	DDN	DDN
FGSG_08156	DDN	DDN
FGSG_08157	DDN	DDN
FGSG_08160	DDN	DDN
FGSG_08171	DDN	DDN
FGSG_08214	DDN	DDN
FGSG_08230	DDN	DDN
FGSG_08236	DDN	DDN
FGSG_08244	DDN	DDN
FGSG_08302	DDN
FGSG_08348	DDN
FGSG_08404	DDN
FGSG_08414	DDN	DDN
FGSG_08416	DDN
FGSG_08440	DDN
FGSG_08508	DDN
FGSG_08677	DDN
FGSG_08795	DDN
FGSG_08878	DDN	DDN
FGSG_08912	DDN	DNN
FGSG_09032	DDN
FGSG_09051	DDN	DDN
FGSG_09117	DDN
FGSG_09149	DDN	DDN
FGSG_09150	DDN	DDN
FGSG_09151	DDN	DDN
FGSG_09152	DDN	DDN
FGSG_09153	DDN	DDN
FGSG_09159	DDN
FGSG_09161	DDN
FGSG_09204	DDN	DNN
FGSG_09205	DDN	DNN
FGSG_09246	DDN
FGSG_09247	DDN	DDN
FGSG_09248	DDN	DDN
FGSG_09268	DDN
FGSG_09382	DDN
FGSG_09522	DDN	DNN
FGSG_09529	DDN
FGSG_09623	DDN
FGSG_09625	DDN
FGSG_09707	DDN
FGSG_10003	DDN
FGSG_10008	DDN
FGSG_10013	DDN	DDN
FGSG_10052	DDN
FGSG_10132	DDN	DNN
FGSG_10316	DDN
FGSG_10326	DDN
FGSG_10359	DDN		U in OM2
FGSG_10442	DDN	DDN
FGSG_10453	DDN
FGSG_10456	DDN	DDN
FGSG_10457	DDN	DDN
FGSG_10504	DDN	DDN
FGSG_10507	DDN	DDN	D in OM2
FGSG_10508	DDN	DDN
FGSG_10570	DDN	DNN
FGSG_10588	DDN
FGSG_10589	DDN	DDN
FGSG_10603	DDN	DDN
FGSG_10608	DDN	DDN
FGSG_10618	DDN	DNN
FGSG_10629	DDN	DDN
FGSG_10659	DDN	DDN
FGSG_10677	DDN	DNN
FGSG_11019	DDN
FGSG_11029	DDN	DDN
FGSG_11032	DDN	DNN
FGSG_11081	DDN	DDN
FGSG_11084	DDN	DDN
FGSG_11086	DDN	DDN
FGSG_11093	DDN	DDN
FGSG_11104	DDN	DDN
FGSG_11105	DDN	DNN
FGSG_11169	DDN	DDN
FGSG_11183	DDN	DDN
FGSG_11204	DDN
FGSG_11234	DDN	DDN
FGSG_11246	DDN	DDN
FGSG_11247	DDN	DDN
FGSG_11367	DDN	DDN
FGSG_11413	DDN	DDN
FGSG_11419	DDN	DDN
FGSG_11426	DDN	DDN
FGSG_11509	DDN	DDN
FGSG_11525	DDN	DDN
FGSG_11536	DDN	DDN
FGSG_11579	DDN	DDN
FGSG_11580	DDN	DDN
FGSG_11581	DDN	DDN
FGSG_11584	DDN	DDN
FGSG_11585	DDN	DDN
FGSG_11605	DDN	DDN
FGSG_11606	DDN	DDN
FGSG_11641	DDN	DDN
FGSG_11652	DDN
FGSG_11667	DDN
FGSG_11696	DDN	NDN
FGSG_11811	DDN
FGSG_11815	DDN	DDN
FGSG_11822	DDN	DDN
FGSG_11826	DDN
FGSG_11827	DDN
FGSG_11866	DDN	DNN
FGSG_12011	DDN
FGSG_12012	DDN	DNN
FGSG_12066	DDN	DDN	D in OM2
FGSG_12207	DDN	DDN
FGSG_12208	DDN	DDN
FGSG_12209	DDN
FGSG_12219	DDN	DDN
FGSG_12220	DDN	DDN
FGSG_12227	DDN	DDN
FGSG_12256	DDN	DNN
FGSG_12390	DDN
FGSG_12503	DDN
FGSG_12618	DDN
FGSG_12624	DDN	DDN
FGSG_12824	DDN	DDN
FGSG_12930	DDN	NDN
FGSG_13094	DDN
FGSG_13159	DDN	DDN
FGSG_13198	DDN	DDN
FGSG_13230	DDN	DDN
FGSG_13289	DDN
FGSG_13416	DDN
FGSG_13425	DDN	DDN
FGSG_13428	DDN	DDN
FGSG_13429	DDN	DDN
FGSG_13474	DDN	DDN
FGSG_13480	DDN	DDN
FGSG_13604	DDN
FGSG_13618	DDN	NDN
FGSG_13650	DDN
FGSG_13708	DDN
FGSG_13762	DDN	DDN
FGSG_13777	DDN	DDN
FGSG_13806	DDN	DDN
FGSG_13822	DDN	DDN
FGSG_13827	DDN	DDN
FGSG_13860	DDN	DDN
FGSG_13861	DDN
FGSG_13940	DDN	DDN
FGSG_13985	DDN	DDN
FGSG_14003	DDN	DDN
FGSG_14004	DDN	DDN
FGSG_14015	DDN	DDN
FGSG_14022	DDN	DDN
FGSG_14023	DDN	DDN
FGSG_14024	DDN	DDN
FGSG_14025	DDN	DDN
FGSG_14026	DDN	DDN
FGSG_14029	DDN	DDN
FGSG_14030	DDN	DDN
FGSG_00928	NDN	NDN
FGSG_00937	NDN
FGSG_01214	NDN	NDN
FGSG_01662	NDN
FGSG_02248	NDN
FGSG_02313	NDN	NDN
FGSG_02374	NDN	DDN
FGSG_02908	NDN
FGSG_02947	NDN	NDN
FGSG_02993	NDN	NDN
FGSG_03010	NDN
FGSG_03043	NDN	NDN
FGSG_03246	NDN
FGSG_03367	NDN	NDN
FGSG_03430	NDN	NDN
FGSG_03444	NDN
FGSG_03493	NDN
FGSG_03634	NDN	NDN
FGSG_03750	NDN
FGSG_03954	NDN
FGSG_04012	NDN	DDN	D in OM2
FGSG_04224	NDN
FGSG_04494	NDN
FGSG_04559	NDN
FGSG_04569	NDN
FGSG_04587	NDN	NDN
FGSG_04667	NDN	NDN
FGSG_04837	NDN
FGSG_04864	NDN
FGSG_04894	NDN
FGSG_04903	NDN		D in OM
FGSG_04952	NDN
FGSG_05295	NDN		U in OM2
FGSG_05613	NDN
FGSG_05628	NDN
FGSG_06118	NDN
FGSG_06602	NDN
FGSG_07596	NDN
FGSG_07825	NDN	NDN
FGSG_07997	NDN
FGSG_08001	NDN	NDN
FGSG_08039	NDN	NDN
FGSG_08127	NDN	NDN
FGSG_08956	NDN	NDN
FGSG_08958	NDN
FGSG_08992	NDN	NDN
FGSG_09044	NDN	NDN
FGSG_09072	NDN	NDN
FGSG_09073	NDN	NDN
FGSG_09089	NDN	NDN
FGSG_09113	NDN	NDN
FGSG_09394	NDN
FGSG_09451	NDN
FGSG_10631	NDN
FGSG_11253	NDN
FGSG_11707	NDN	NDN
FGSG_11924	NDN
FGSG_12113	NDN
FGSG_12225	NDN
FGSG_12477	NDN	NDN
FGSG_12478	NDN	NDN
FGSG_13438	NDN	NDN
FGSG_13445	NDN	NDN
FGSG_13464	NDN	NDN
FGSG_13517	NDN	NDN
FGSG_13829	NDN	NDN
FGSG_13962	NDN
FGSG_14031	NDN	NDN
FGSG_00105	DNN
FGSG_00177	DNN
FGSG_00199	DNN	DNN
FGSG_00415	DNN
FGSG_00450	DNN
FGSG_00492	DNN
FGSG_00709	DNN
FGSG_00771	DNN
FGSG_00963	DNN
FGSG_01120	DNN
FGSG_01250	DNN
FGSG_01459	DNN	DNN
FGSG_01486	DNN
FGSG_01507	DNN
FGSG_01523	DNN
FGSG_01547	DNN
FGSG_01717	DNN
FGSG_01751	DNN
FGSG_01851	DNN
FGSG_02202	DNN	DNN
FGSG_02220	DNN	DNN
FGSG_02373	DNN
FGSG_02414	DNN
FGSG_02645	DNN
FGSG_02869	DNN
FGSG_03126	DNN	DNN
FGSG_03312	DNN
FGSG_03387	DNN
FGSG_03486	DNN
FGSG_03646	DNN
FGSG_03761	DNN	DDN	D in OM2
FGSG_03830	DNN
FGSG_03831	DNN
FGSG_04152	DNN
FGSG_04155	DNN
FGSG_04177	DNN
FGSG_04388	DNN
FGSG_04402	DNN
FGSG_04452	DNN
FGSG_04507	DNN
FGSG_04512	DNN	DDN	D in OM2
FGSG_04596	DNN
FGSG_04628	DNN	DNN
FGSG_04632	DNN
FGSG_04848	DNN	DNN
FGSG_04876	DNN
FGSG_04946	DNN
FGSG_05123	DNN
FGSG_05234	DNN	DNN
FGSG_05236	DNN
FGSG_05352	DNN
FGSG_05677	DNN
FGSG_05690	DNN
FGSG_05908	DNN
FGSG_05979	DNN
FGSG_06039	DNN
FGSG_06110	DNN	DNN
FGSG_06127	DNN	DNN
FGSG_06149	DNN
FGSG_06397	DNN
FGSG_06414	DNN
FGSG_06561	DNN	DDN
FGSG_06596	DNN
FGSG_06619	DNN	DNN
FGSG_06775	DNN
FGSG_06784	DNN
FGSG_06842	DNN	DNN
FGSG_07152	DNN
FGSG_07312	DNN
FGSG_07389	DNN
FGSG_07477	DNN
FGSG_07530	DNN	DNN
FGSG_07744	DNN
FGSG_07745	DNN
FGSG_07861	DNN
FGSG_07866	DNN
FGSG_08050	DNN
FGSG_08065	DNN
FGSG_08450	DNN
FGSG_08597	DNN
FGSG_08624	DNN	DNN
FGSG_08749	DNN
FGSG_08818	DNN
FGSG_08844	DNN
FGSG_08969	DNN
FGSG_09019	DNN
FGSG_09081	DNN
FGSG_09082	DNN	DNN
FGSG_09145	DNN	DNN
FGSG_09742	DNN
FGSG_09877	DNN
FGSG_10311	DNN	DNN
FGSG_10396	DNN	DNN
FGSG_10761	DNN
FGSG_10825	DNN
FGSG_10827	DNN
FGSG_10959	DNN
FGSG_11103	DNN
FGSG_11248	DNN	DDN
FGSG_11251	DNN
FGSG_11469	DNN
FGSG_11642	DNN
FGSG_11877	DNN
FGSG_11980	DNN
FGSG_12105	DNN	DNN
FGSG_12134	DNN	DDN
FGSG_12184	DNN
FGSG_12206	DNN
FGSG_12373	DNN
FGSG_12536	DNN
FGSG_12830	DNN
FGSG_12857	DNN
FGSG_13106	DNN
FGSG_13385	DNN
FGSG_13869	DNN	DNN
FGSG_13870	DNN	DNN
FGSG_13871	DNN
FGSG_01413	UUU	NND
FGSG_01749	UUU	NND
FGSG_03048	UUU
FGSG_03452	UUU
FGSG_06479	UUU	NND
FGSG_07174	UUU	NND
FGSG_12439	UUU	NND
FGSG_04196	UNU	NND
FGSG_01311	NUU	NND
FGSG_02961	NUU	NND
FGSG_07944	NUU	NND
FGSG_00004	UUN	UUN
FGSG_00005	UUN	UUN
FGSG_00053	UUN
FGSG_00083	UUN	UUN
FGSG_00084	UUN	UUN
FGSG_00085	UUN	UUN
FGSG_00087	UUN	UUN
FGSG_00090	UUN	UUN
FGSG_00091	UUN	UUN
FGSG_00099	UUN	UUN
FGSG_00103	UUN	UUN
FGSG_00104	UUN	UUN
FGSG_00143	UUN	UUN
FGSG_00296	UUN		D in OM
FGSG_00483	UUN		D in OM
FGSG_00489	UUN		D in OM
FGSG_01108	UUN
FGSG_01501	UUN	UUN
FGSG_01572	UUN	UUN
FGSG_01582	UUN	UUN
FGSG_01660	UUN
FGSG_01781	UUN
FGSG_01799	UUN	UUN
FGSG_01883	UUN	UNN
FGSG_01947	UUN	UNN
FGSG_02024	UUN
FGSG_02038	UUN
FGSG_02067	UUN	UUN
FGSG_02102	UUN	UUN
FGSG_02127	UUN
FGSG_02152	UUN	UUN
FGSG_02153	UUN	UUN
FGSG_02189	UUN	UUN
FGSG_02276	UUN	UUN
FGSG_02281	UUN	UUN	D in OM
FGSG_02282	UUN	UUN
FGSG_02348	UUN	UUN
FGSG_02401	UUN
FGSG_02517	UUN	UNN
FGSG_02585	UUN	UUN
FGSG_02738	UUN
FGSG_02772	UUN
FGSG_02878	UUN
FGSG_03335	UUN		D in OM
FGSG_03336	UUN	UUN	D in OM
FGSG_03338	UUN		D in OM
FGSG_03346	UUN
FGSG_03597	UUN	UUN	D in OM
FGSG_03748	UUN
FGSG_03839	UUN
FGSG_03869	UUN	UUN
FGSG_03897	UUN	UUN
FGSG_03977	UUN	NUN
FGSG_04014	UUN	NUN
FGSG_04022	UUN
FGSG_04058	UUN	UNN	D in OM
FGSG_04380	UUN	UUN	D in OM
FGSG_04495	UUN	UUN
FGSG_04496	UUN	UUN
FGSG_04497	UUN	UUN
FGSG_04498	UUN	UUN
FGSG_04499	UUN	UUN
FGSG_04500	UUN	UUN
FGSG_04501	UUN	UUN
FGSG_04504	UUN	UNN
FGSG_04531	UUN	UUN
FGSG_04532	UUN	UUN
FGSG_04535	UUN	UUN
FGSG_04540	UUN
FGSG_04550	UUN
FGSG_04562	UUN	UUN
FGSG_04566	UUN	UUN
FGSG_04589	UUN	UNN
FGSG_04616	UUN	UUN
FGSG_04617	UUN	UUN
FGSG_04618	UUN	UUN
FGSG_04643	UUN	UUN
FGSG_04655	UUN	UUN
FGSG_04700	UUN	UUN
FGSG_04701	UUN	NUN
FGSG_04702	UUN	UUN
FGSG_04705	UUN	UUN
FGSG_04706	UUN	UUN
FGSG_04707	UUN	UUN
FGSG_04763	UUN
FGSG_04795	UUN	UUN
FGSG_04797	UUN	UUN
FGSG_04823	UUN	UUN
FGSG_04850	UUN	UUN
FGSG_04868	UUN	UUN
FGSG_04909	UUN	UNN
FGSG_04921	UUN
FGSG_04924	UUN	UUN
FGSG_05045	UUN	UUN
FGSG_05102	UUN
FGSG_05168	UUN	NUN
FGSG_05309	UUN
FGSG_05342	UUN
FGSG_05441	UUN
FGSG_05442	UUN
FGSG_05569	UUN	UUN
FGSG_05622	UUN
FGSG_05656	UUN
FGSG_06086	UUN	UUN
FGSG_06087	UUN	UUN
FGSG_06328	UUN		D in OM
FGSG_06505	UUN	NUN
FGSG_06879	UUN		D in OM
FGSG_07193	UUN
FGSG_07582	UUN
FGSG_07664	UUN	UUN
FGSG_07783	UUN
FGSG_07815	UUN	UUN
FGSG_07819	UUN	UUN
FGSG_07860	UUN	UUN
FGSG_07907	UUN		D in OM
FGSG_07927	UUN
FGSG_07976	UUN	UUN
FGSG_08144	UUN	UUN
FGSG_08147	UUN	UUN
FGSG_08148	UUN	UUN
FGSG_08151	UUN	UUN
FGSG_08191	UUN	UUN
FGSG_08270	UUN	UNN	D in OM
FGSG_08402	UUN	UUN
FGSG_08773	UUN	UUN
FGSG_08825	UUN	NUN
FGSG_08952	UUN	UUN
FGSG_08955	UUN	UUN
FGSG_08960	UUN	UUN
FGSG_08961	UUN	UUN
FGSG_08962	UUN	UUN
FGSG_09052	UUN	UUN
FGSG_09143	UUN
FGSG_09219	UUN
FGSG_09249	UUN	UNN
FGSG_09289	UUN		D in OM
FGSG_09448	UUN	UNN
FGSG_09469	UUN	UUN
FGSG_10038	UUN
FGSG_10103	UUN	NUN
FGSG_10166	UUN
FGSG_10375	UUN	UUN
FGSG_10420	UUN
FGSG_10440	UUN
FGSG_10488	UUN
FGSG_10495	UUN	NUN
FGSG_10575	UUN	UUN
FGSG_10576	UUN
FGSG_10632	UUN	UUN
FGSG_10636	UUN	UUN
FGSG_10676	UUN
FGSG_10798	UUN
FGSG_10898	UUN	UUN
FGSG_10998	UUN	UNN	D in OM
FGSG_11056	UUN	UUN
FGSG_11072	UUN	UUN
FGSG_11165	UUN	UUN
FGSG_11180	UUN	UUN
FGSG_11181	UUN	UUN
FGSG_11235	UUN	UUN
FGSG_11236	UUN	UUN
FGSG_11240	UUN
FGSG_11290	UUN	UUN
FGSG_11308	UUN	UUN
FGSG_11309	UUN	UUN
FGSG_11342	UUN
FGSG_11356	UUN	UUN
FGSG_11362	UUN	UUN
FGSG_11363	UUN	UUN
FGSG_11369	UUN	UUN
FGSG_11406	UUN	UUN
FGSG_11428	UUN	UNN
FGSG_11463	UUN	UUN
FGSG_11511	UUN	UUN
FGSG_11623	UUN	UNN
FGSG_11631	UUN	UUN
FGSG_11635	UUN	UUN
FGSG_11657	UUN	UUN
FGSG_11663	UUN	UUN
FGSG_11664	UUN	UUN
FGSG_11669	UUN	UUN
FGSG_11670	UUN	UUN
FGSG_11671	UUN	UUN
FGSG_11904	UUN
FGSG_12101	UUN	UUN
FGSG_12102	UUN	UUN
FGSG_12120	UUN	UUN
FGSG_12210	UUN	UUN
FGSG_12353	UUN	UNN
FGSG_12436	UUN	NUN
FGSG_12584	UUN	UUN
FGSG_12588	UUN	UNN
FGSG_12606	UUN	UUN
FGSG_12675	UUN	UUN
FGSG_12709	UUN	UUN	D in OM
FGSG_12873	UUN	UUN
FGSG_12881	UUN	UUN
FGSG_12994	UUN	UNN
FGSG_13213	UUN	UUN
FGSG_13237	UUN	UUN
FGSG_13265	UUN
FGSG_13324	UUN	UUN
FGSG_13421	UUN	UUN
FGSG_13481	UUN	UUN
FGSG_13485	UUN	UUN
FGSG_13509	UUN	UUN
FGSG_13510	UUN	UUN
FGSG_13520	UUN	UUN
FGSG_13581	UUN	UUN
FGSG_13582	UUN	UUN
FGSG_13638	UUN	UNN
FGSG_13776	UUN	UUN
FGSG_13784	UUN	UNN
FGSG_13824	UUN	UUN
FGSG_13938	UUN	UUN
FGSG_13959	UUN	UUN
FGSG_13960	UUN	UUN
FGSG_13978	UUN	UUN
FGSG_14017	UUN	UNN
FGSG_04580	NNU	NND
FGSG_10126	NNU
FGSG_00119	NUN	NUN
FGSG_00120	NUN	NUN
FGSG_00121	NUN	NUN
FGSG_00122	NUN	NUN
FGSG_00123	NUN	NUN
FGSG_00265	NUN
FGSG_00266	NUN
FGSG_00315	NUN
FGSG_00347	NUN
FGSG_00565	NUN
FGSG_00572	NUN
FGSG_00948	NUN	NUN
FGSG_00949	NUN	NUN
FGSG_00958	NUN	NUN
FGSG_01344	NUN
FGSG_01363	NUN	NUN
FGSG_01579	NUN
FGSG_01664	NUN	NUN
FGSG_01678	NUN	NUN
FGSG_01679	NUN	NUN
FGSG_01680	NUN
FGSG_01768	NUN
FGSG_01823	NUN	NUN
FGSG_01992	NUN
FGSG_02110	NUN
FGSG_02173	NUN
FGSG_02272	NUN
FGSG_02274	NUN
FGSG_02330	NUN
FGSG_02647	NUN
FGSG_02710	NUN
FGSG_02853	NUN
FGSG_02894	NUN	NUN
FGSG_02904	NUN	NUN
FGSG_02949	NUN
FGSG_02959	NUN	NUN
FGSG_02979	NUN	NUN
FGSG_02986	NUN
FGSG_03068	NUN	NUN
FGSG_03221	NUN	NUN
FGSG_03222	NUN
FGSG_03251	NUN	NUN
FGSG_03262	NUN	NUN
FGSG_03412	NUN	NUN
FGSG_03424	NUN	NUN
FGSG_03466	NUN
FGSG_03495	NUN
FGSG_03679	NUN
FGSG_03884	NUN
FGSG_03916	NUN
FGSG_03928	NUN
FGSG_03997	NUN
FGSG_04518	NUN
FGSG_04553	NUN
FGSG_04609	NUN
FGSG_04622	NUN
FGSG_04627	NUN
FGSG_04679	NUN
FGSG_04867	NUN	NUN
FGSG_04869	NUN	NUN
FGSG_05048	NUN
FGSG_05079	NUN
FGSG_05096	NUN	NUN
FGSG_05330	NUN
FGSG_05776	NUN
FGSG_05786	NUN	UUN
FGSG_05843	NUN	NUN
FGSG_05912	NUN
FGSG_06229	NUN
FGSG_06507	NUN	NUN
FGSG_06539	NUN
FGSG_06578	NUN
FGSG_07871	NUN
FGSG_08040	NUN	NUN
FGSG_08041	NUN	NUN
FGSG_08042	NUN	NUN
FGSG_08084	NUN	NUN
FGSG_08203	NUN
FGSG_08249	NUN	NUN
FGSG_08967	NUN
FGSG_09105	NUN
FGSG_09109	NUN	NUN
FGSG_09114	NUN	NUN
FGSG_09115	NUN	NUN
FGSG_09344	NUN	NUN
FGSG_09357	NUN
FGSG_09366	NUN
FGSG_09638	NUN
FGSG_10109	NUN
FGSG_10225	NUN
FGSG_10335	NUN
FGSG_11171	NUN
FGSG_11250	NUN		D in OM
FGSG_11507	NUN
FGSG_11508	NUN	UUN
FGSG_11521	NUN
FGSG_11868	NUN	NUN
FGSG_11869	NUN	NUN
FGSG_11993	NUN	NUN
FGSG_12079	NUN
FGSG_12118	NUN
FGSG_12528	NUN	NUN
FGSG_12554	NUN	NUN
FGSG_12639	NUN
FGSG_12966	NUN
FGSG_13056	NUN
FGSG_13434	NUN	NUN
FGSG_13470	NUN	NUN
FGSG_13471	NUN	NUN
FGSG_13472	NUN
FGSG_13621	NUN
FGSG_13639	NUN
FGSG_00119	NUN	NUN
FGSG_00120	NUN	NUN
FGSG_00121	NUN	NUN
FGSG_00122	NUN	NUN
FGSG_00123	NUN	NUN
FGSG_00265	NUN
FGSG_00266	NUN
FGSG_00315	NUN
FGSG_00347	NUN
FGSG_00142	UNN	UUN
FGSG_00260	UNN	UNN
FGSG_00365	UNN		D in OM
FGSG_00887	UNN
FGSG_00907	UNN	UNN
FGSG_01015	UNN	UNN
FGSG_01163	UNN
FGSG_01252	UNN	UNN
FGSG_01274	UNN
FGSG_01280	UNN
FGSG_01553	UNN
FGSG_01743	UNN
FGSG_01803	UNN	UUN
FGSG_01867	UNN
FGSG_01965	UNN
FGSG_01975	UNN
FGSG_01983	UNN
FGSG_02047	UNN
FGSG_02089	UNN	UNN
FGSG_02476	UNN
FGSG_02502	UNN		D in OM
FGSG_02516	UNN
FGSG_02564	UNN		D in OM
FGSG_02572	UNN
FGSG_02689	UNN
FGSG_02697	UNN
FGSG_02698	UNN		D in OM
FGSG_02807	UNN
FGSG_02822	UNN
FGSG_02826	UNN
FGSG_02877	UNN		D in OM
FGSG_03223	UNN
FGSG_03819	UNN	UNN
FGSG_03902	UNN	UNN
FGSG_04458	UNN		D in OM
FGSG_04775	UNN	UNN
FGSG_04777	UNN	UNN
FGSG_04798	UNN	UUN
FGSG_04842	UNN
FGSG_04888	UNN		D in OM
FGSG_04911	UNN		D in OM
FGSG_05167	UNN	UNN
FGSG_05307	UNN
FGSG_05632	UNN
FGSG_05842	UNN
FGSG_05927	UNN
FGSG_06123	UNN
FGSG_06228	UNN
FGSG_06329	UNN
FGSG_06398	UNN	UNN
FGSG_06735	UNN
FGSG_06736	UNN		D in OM
FGSG_06906	UNN
FGSG_07129	UNN
FGSG_07183	UNN
FGSG_07191	UNN
FGSG_07593	UNN	UUN
FGSG_07700	UNN	UNN
FGSG_07827	UNN
FGSG_08150	UNN
FGSG_08184	UNN	UNN
FGSG_08393	UNN
FGSG_08399	UNN	UNN
FGSG_08401	UNN	UNN
FGSG_08662	UNN
FGSG_08774	UNN
FGSG_08776	UNN
FGSG_08842	UNN	UNN
FGSG_08876	UNN
FGSG_08959	UNN
FGSG_08974	UNN
FGSG_08986	UNN	UNN
FGSG_09194	UNN	UNN
FGSG_09726	UNN
FGSG_09969	UNN
FGSG_10212	UNN		D in OM
FGSG_10223	UNN
FGSG_10343	UNN	UUN
FGSG_10433	UNN
FGSG_10644	UNN	UNN
FGSG_10663	UNN
FGSG_10746	UNN
FGSG_10752	UNN
FGSG_11067	UNN
FGSG_11241	UNN
FGSG_11257	UNN	UNN
FGSG_11289	UNN	UNN
FGSG_11310	UNN		D in OM
FGSG_11817	UNN
FGSG_11918	UNN
FGSG_11945	UNN
FGSG_12049	UNN	UNN
FGSG_12125	UNN
FGSG_12321	UNN		D in OM
FGSG_12350	UNN
FGSG_12591	UNN	UNN
FGSG_12610	UNN	UNN
FGSG_12676	UNN
FGSG_12848	UNN	UNN
FGSG_12958	UNN	UNN
FGSG_13022	UNN	UNN
FGSG_13066	UNN
FGSG_13150	UNN	UNN
FGSG_13156	UNN
FGSG_13683	UNN
FGSG_10359	U in OM2		U in OM2
FGSG_08894	U in OM2		U in OM2
FGSG_09329	U in OM2		U in OM2
FGSG_05295	U in OM2		U in OM2
FGSG_00598	U in OM2		U in OM2
FGSG_01786	U in OM2		U in OM2
FGSG_13757	U in OM2		U in OM2
FGSG_02655	U in OM2		U in OM2
FGSG_03345	U in OM2	NNU	U in OM2
FGSG_08893	U in OM2	UNU	U in OM2
FGSG_10507	D in OM2		D in OM2
FGSG_03249	D in OM2		D in OM2
FGSG_04512	D in OM2		D in OM2
FGSG_12066	D in OM2		D in OM2
FGSG_00407	D in OM2		D in OM2
FGSG_03761	D in OM2		D in OM2
FGSG_03778	D in OM2		D in OM2
FGSG_04012	D in OM2		D in OM2
FGSG_02287	D in OM2		D in OM2
FGSG_06508	D in OM2		D in OM2
FGSG_11343	D in OM2		D in OM2
FGSG_09370	D in OM		D in OM
FGSG_03211	D in OM	NNU	D in OM
FGSG_04413	D in OM		D in OM
FGSG_05839	D in OM		D in OM
FGSG_11224	D in OM		D in OM
FGSG_01686	D in OM		D in OM
FGSG_02966	D in OM		D in OM
FGSG_11175	D in OM		D in OM
FGSG_12021	D in OM		D in OM
FGSG_02271	D in OM		D in OM
FGSG_00404	D in OM		D in OM
FGSG_04903	D in OM		D in OM
FGSG_08585	D in OM		D in OM
FGSG_02138	D in OM		D in OM
FGSG_00150	D in OM		D in OM
FGSG_04370	D in OM		D in OM
FGSG_05848	D in OM		D in OM
FGSG_06744	D in OM		D in OM
FGSG_10755	D in OM		D in OM
FGSG_12495	D in OM		D in OM
FGSG_09621	D in OM		D in OM
FGSG_02137	D in OM		D in OM
FGSG_02273	D in OM		D in OM
FGSG_06792	D in OM		D in OM
FGSG_09515	D in OM		D in OM
FGSG_05292	D in OM		D in OM
FGSG_02284	D in OM		D in OM
FGSG_13350	D in OM		D in OM
FGSG_13521	D in OM		D in OM
FGSG_04243	D in OM		D in OM
FGSG_04023	D in OM		D in OM
FGSG_12170	D in OM		D in OM
FGSG_05339	D in OM		D in OM
FGSG_01972	D in OM		D in OM
FGSG_11174	D in OM		D in OM
FGSG_07908	D in OM		D in OM
FGSG_03749	D in OM		D in OM
FGSG_05374	D in OM		D in OM
FGSG_01128	D in OM		D in OM
FGSG_00136	D in OM		D in OM
FGSG_07130	D in OM		D in OM
FGSG_05987	D in OM		D in OM
FGSG_11379	D in OM		D in OM
FGSG_09896	D in OM		D in OM
FGSG_12302	D in OM		D in OM
FGSG_09950	D in OM		D in OM
FGSG_08076	D in OM		D in OM
FGSG_04350	D in OM		D in OM
FGSG_10920	D in OM		D in OM
FGSG_12607	D in OM		D in OM
FGSG_02561	D in OM		D in OM
FGSG_03347	D in OM		D in OM
FGSG_13396	D in OM		D in OM
FGSG_10809	D in OM		D in OM
FGSG_04362	D in OM		D in OM
FGSG_07262	D in OM		D in OM
FGSG_06724	D in OM		D in OM
FGSG_06917	D in OM		D in OM
FGSG_03422	D in OM		D in OM
FGSG_03558	D in OM		D in OM
FGSG_05928	D in OM		D in OM
FGSG_01134	D in OM		D in OM
FGSG_05643	D in OM		D in OM
FGSG_13634	D in OM		D in OM
FGSG_09374	D in OM		D in OM
FGSG_03418	D in OM		D in OM
FGSG_07925	D in OM		D in OM
FGSG_08875	D in OM		D in OM
FGSG_04755	D in OM		D in OM
FGSG_03565	D in OM		D in OM
FGSG_05108	D in OM		D in OM
FGSG_03882	D in OM		D in OM
FGSG_12331	D in OM		D in OM
FGSG_00590	D in OM		D in OM
FGSG_03028	D in OM		D in OM
FGSG_05107	D in OM		D in OM
FGSG_11926	D in OM		D in OM
FGSG_05294	D in OM		D in OM
FGSG_01747	D in OM		D in OM
FGSG_07263	D in OM		D in OM
FGSG_02489	D in OM		D in OM
FGSG_03799	D in OM		D in OM
FGSG_08532	D in OM		D in OM
FGSG_01330	D in OM		D in OM
FGSG_10881	D in OM		D in OM
FGSG_02221	D in OM		D in OM
FGSG_10135	D in OM		D in OM
FGSG_03829	D in OM		D in OM
FGSG_06215	D in OM		D in OM
FGSG_04288	D in OM		D in OM
FGSG_00681	D in OM		D in OM
FGSG_11925	D in OM		D in OM
FGSG_07131	D in OM		D in OM
FGSG_10202	D in OM		D in OM
FGSG_11250	D in OM		D in OM
FGSG_04888	D in OM		D in OM
FGSG_02978	D in OM		D in OM
FGSG_10739	D in OM		D in OM
FGSG_07369	D in OM		D in OM
FGSG_10804	D in OM		D in OM
FGSG_12322	D in OM		D in OM
FGSG_06736	D in OM		D in OM
FGSG_10224	D in OM		D in OM
FGSG_13014	D in OM		D in OM
FGSG_07368	D in OM		D in OM
FGSG_04458	D in OM		D in OM
FGSG_05574	D in OM		D in OM
FGSG_09235	D in OM		D in OM
FGSG_08122	D in OM		D in OM
FGSG_10080	D in OM		D in OM
FGSG_09814	D in OM	NNU	D in OM
FGSG_12396	D in OM		D in OM
FGSG_02502	D in OM		D in OM
FGSG_02564	D in OM		D in OM
FGSG_13349	D in OM	NNU	D in OM
FGSG_00663	D in OM		D in OM
FGSG_06629	D in OM		D in OM
FGSG_03445	D in OM		D in OM
FGSG_12178	D in OM		D in OM
FGSG_12110	D in OM		D in OM
FGSG_07160	D in OM		D in OM
FGSG_03335	D in OM		D in OM
FGSG_05209	D in OM		D in OM
FGSG_12555	D in OM		D in OM
FGSG_01976	D in OM		D in OM
FGSG_02698	D in OM		D in OM
FGSG_04911	D in OM		D in OM
FGSG_11800	D in OM		D in OM
FGSG_00489	D in OM		D in OM
FGSG_03448	D in OM		D in OM
FGSG_00483	D in OM		D in OM
FGSG_07907	D in OM		D in OM
FGSG_02578	D in OM		D in OM
FGSG_02876	D in OM		D in OM
FGSG_12760	D in OM		D in OM
FGSG_11851	D in OM		D in OM
FGSG_12321	D in OM		D in OM
FGSG_05471	D in OM		D in OM
FGSG_08238	D in OM		D in OM
FGSG_09834	D in OM		D in OM
FGSG_11310	D in OM		D in OM
FGSG_07165	D in OM		D in OM
FGSG_02877	D in OM		D in OM
FGSG_09101	D in OM		D in OM
FGSG_06328	D in OM		D in OM
FGSG_00365	D in OM		D in OM
FGSG_13632	D in OM		D in OM
FGSG_05309	D in OM		D in OM
FGSG_03338	D in OM		D in OM
FGSG_06879	D in OM		D in OM
FGSG_09289	D in OM		D in OM
FGSG_00296	D in OM		D in OM
FGSG_09155	D in OM		D in OM
FGSG_10212	D in OM		D in OM
FGSG_13291	D in OM	UUN	D in OM
FGSG_03597	D in OM	UUN	D in OM
FGSG_04058	D in OM	UNN	D in OM
FGSG_08270	D in OM	UNN	D in OM
FGSG_03336	D in OM	UUN	D in OM
FGSG_13148	D in OM	UUN	D in OM
FGSG_10998	D in OM	UNN	D in OM
FGSG_02281	D in OM	UUN	D in OM
FGSG_12776	D in OM	UUN	D in OM
FGSG_13002	D in OM	UUN	D in OM
FGSG_04380	D in OM	UUN	D in OM
FGSG_12709	D in OM	UUN	D in OM
*Abbreviation DEG: differentally expressed genes, MAT-null: a transgenic Z3643 strain lacking both MAT1-1 and MAT1-2 loci, OM2: a transgenic Z3643 strain overexpressing MAT1-2-1. U: up-regulated, D: down-regulated.
