# Supplementary material for: A Large-Scale Functional Analysis of Putative Target Genes of Mating-Type Loci Provides Insight into the Regulation of Sexual Development of the Cereal Pathogen Fusarium graminearum
Source: PLoS Genet. 2015 Sep 3;11(9):e1005486. doi: 10.1371/journal.pgen.1005486 (PMC4559316; doi:10.1371/journal.pgen.1005486)
Supplement: S2 Table — (XLSX) [file pgen.1005486.s015.xlsx]

## Sheet: S2 Table
S2 Table. Genes differentially expressed in the MAT-deletions, compared to the expression levels in the MAT-null (DMAT1-1;DMAT1-2) strain
DEG	Gene expression category
FGSG_07530	DNN
FGSG_03969	DNN
FGSG_09205	DNN
FGSG_08073	DNN
FGSG_05349	DNN
FGSG_10677	DNN
FGSG_05239	DNN
FGSG_12256	DNN
FGSG_06619	DNN
FGSG_07067	DNN
FGSG_03840	DNN
FGSG_11866	DNN
FGSG_08912	DNN
FGSG_06548	DNN
FGSG_02220	DNN
FGSG_04805	DNN
FGSG_04848	DNN
FGSG_09245	DNN
FGSG_03126	DNN
FGSG_02691	DNN
FGSG_04628	DNN
FGSG_09145	DNN
FGSG_06554	DNN
FGSG_07630	DNN
FGSG_08624	DNN
FGSG_10570	DNN
FGSG_03171	DNN
FGSG_03591	DNN
FGSG_00624	DNN
FGSG_11032	DNN
FGSG_09204	DNN
FGSG_11105	DNN
FGSG_04813	DNN
FGSG_04809	DNN
FGSG_06127	DNN
FGSG_12012	DNN
FGSG_05132	DNN
FGSG_00199	DNN
FGSG_07565	DNN
FGSG_06842	DNN
FGSG_13972	DNN
FGSG_06010	DNN
FGSG_09522	DNN
FGSG_10396	DNN
FGSG_06110	DNN
FGSG_05594	DNN
FGSG_04471	DNN
FGSG_00067	DNN
FGSG_09082	DNN
FGSG_10132	DNN
FGSG_01459	DNN
FGSG_13870	DNN
FGSG_00490	DNN
FGSG_07216	DNN
FGSG_02202	DNN
FGSG_05234	DNN
FGSG_01811	DNN
FGSG_04829	DNN
FGSG_10311	DNN
FGSG_06549	DNN
FGSG_10618	DNN
FGSG_13869	DNN
FGSG_03269	DNN
FGSG_00102	DNN
FGSG_01228	DNN
FGSG_12105	DNN
FGSG_11532	NDN
FGSG_12640	NDN
FGSG_04811	NDN
FGSG_00330	NDN
FGSG_13232	NDN
FGSG_00840	NDN
FGSG_01563	NDN
FGSG_09044	NDN
FGSG_11696	NDN
FGSG_01661	NDN
FGSG_01026	NDN
FGSG_05159	NDN
FGSG_07825	NDN
FGSG_02313	NDN
FGSG_04667	NDN
FGSG_08956	NDN
FGSG_12930	NDN
FGSG_07375	NDN
FGSG_03270	NDN
FGSG_07759	NDN
FGSG_13829	NDN
FGSG_04587	NDN
FGSG_10492	NDN
FGSG_13618	NDN
FGSG_08992	NDN
FGSG_13445	NDN
FGSG_10613	NDN
FGSG_14031	NDN
FGSG_13517	NDN
FGSG_12495	NDN
FGSG_08127	NDN
FGSG_03430	NDN
FGSG_11707	NDN
FGSG_03367	NDN
FGSG_13438	NDN
FGSG_03139	NDN
FGSG_12478	NDN
FGSG_02993	NDN
FGSG_03043	NDN
FGSG_09073	NDN
FGSG_08039	NDN
FGSG_02947	NDN
FGSG_03634	NDN
FGSG_01214	NDN
FGSG_08080	NDN
FGSG_12477	NDN
FGSG_09113	NDN
FGSG_08001	NDN
FGSG_12553	NDN
FGSG_09089	NDN
FGSG_00928	NDN
FGSG_09072	NDN
FGSG_13464	NDN
FGSG_14024	DDN
FGSG_07534	DDN
FGSG_14023	DDN
FGSG_07822	DDN
FGSG_14029	DDN
FGSG_14025	DDN
FGSG_14030	DDN
FGSG_11584	DDN
FGSG_11585	DDN
FGSG_07823	DDN
FGSG_10456	DDN
FGSG_12624	DDN
FGSG_07821	DDN
FGSG_13806	DDN
FGSG_04649	DDN
FGSG_07813	DDN
FGSG_09151	DDN
FGSG_11580	DDN
FGSG_07814	DDN
FGSG_09152	DDN
FGSG_11641	DDN
FGSG_13428	DDN
FGSG_04538	DDN
FGSG_09247	DDN
FGSG_12219	DDN
FGSG_10457	DDN
FGSG_10508	DDN
FGSG_08155	DDN
FGSG_07812	DDN
FGSG_13159	DDN
FGSG_13198	DDN
FGSG_11367	DDN
FGSG_11247	DDN
FGSG_01800	DDN
FGSG_04650	DDN
FGSG_14026	DDN
FGSG_13822	DDN
FGSG_12208	DDN
FGSG_07718	DDN
FGSG_11246	DDN
FGSG_11605	DDN
FGSG_09150	DDN
FGSG_14022	DDN
FGSG_08160	DDN
FGSG_04633	DDN
FGSG_08214	DDN
FGSG_13429	DDN
FGSG_02278	DDN
FGSG_13425	DDN
FGSG_08171	DDN
FGSG_09248	DDN
FGSG_13230	DDN
FGSG_09149	DDN
FGSG_04526	DDN
FGSG_12227	DDN
FGSG_11606	DDN
FGSG_01807	DDN
FGSG_12220	DDN
FGSG_11086	DDN
FGSG_07659	DDN
FGSG_08156	DDN
FGSG_13777	DDN
FGSG_11081	DDN
FGSG_09153	DDN
FGSG_07816	DDN
FGSG_08013	DDN
FGSG_08154	DDN
FGSG_11579	DDN
FGSG_10507	DDN
FGSG_04642	DDN
FGSG_11581	DDN
FGSG_07820	DDN
FGSG_05940	DDN
FGSG_07637	DDN
FGSG_11093	DDN
FGSG_04612	DDN
FGSG_08414	DDN
FGSG_07558	DDN
FGSG_04519	DDN
FGSG_04870	DDN
FGSG_02249	DDN
FGSG_11183	DDN
FGSG_10659	DDN
FGSG_04525	DDN
FGSG_14003	DDN
FGSG_03249	DDN
FGSG_02871	DDN
FGSG_08236	DDN
FGSG_14004	DDN
FGSG_04512	DDN
FGSG_10589	DDN
FGSG_04572	DDN
FGSG_02556	DDN
FGSG_03689	DDN
FGSG_03550	DDN
FGSG_05906	DDN
FGSG_12066	DDN
FGSG_11536	DDN
FGSG_11104	DDN
FGSG_05059	DDN
FGSG_01942	DDN
FGSG_10629	DDN
FGSG_02070	DDN
FGSG_11525	DDN
FGSG_00806	DDN
FGSG_12134	DDN
FGSG_04317	DDN
FGSG_13827	DDN
FGSG_00407	DDN
FGSG_03662	DDN
FGSG_08244	DDN
FGSG_04579	DDN
FGSG_11426	DDN
FGSG_02339	DDN
FGSG_11029	DDN
FGSG_13762	DDN
FGSG_04768	DDN
FGSG_10504	DDN
FGSG_13860	DDN
FGSG_03143	DDN
FGSG_13474	DDN
FGSG_13985	DDN
FGSG_01767	DDN
FGSG_03761	DDN
FGSG_07561	DDN
FGSG_03247	DDN
FGSG_01752	DDN
FGSG_10603	DDN
FGSG_02302	DDN
FGSG_08157	DDN
FGSG_06550	DDN
FGSG_03778	DDN
FGSG_11169	DDN
FGSG_03212	DDN
FGSG_10442	DDN
FGSG_06561	DDN
FGSG_04012	DDN
FGSG_03842	DDN
FGSG_02291	DDN
FGSG_03152	DDN
FGSG_09376	DDN
FGSG_11248	DDN
FGSG_02426	DDN
FGSG_11419	DDN
FGSG_07714	DDN
FGSG_09051	DDN
FGSG_08878	DDN
FGSG_12207	DDN
FGSG_02287	DDN
FGSG_11822	DDN
FGSG_01631	DDN
FGSG_02332	DDN
FGSG_02303	DDN
FGSG_13940	DDN
FGSG_00023	DDN
FGSG_02298	DDN
FGSG_10608	DDN
FGSG_09599	DDN
FGSG_02297	DDN
FGSG_00095	DDN
FGSG_06779	DDN
FGSG_07824	DDN
FGSG_02336	DDN
FGSG_06508	DDN
FGSG_11509	DDN
FGSG_07754	DDN
FGSG_03293	DDN
FGSG_02266	DDN
FGSG_11815	DDN
FGSG_11234	DDN
FGSG_06278	DDN
FGSG_11413	DDN
FGSG_14015	DDN
FGSG_02374	DDN
FGSG_10013	DDN
FGSG_06469	DDN
FGSG_08230	DDN
FGSG_02136	DDN
FGSG_11343	DDN
FGSG_04541	DDN
FGSG_00054	DDN
FGSG_13480	DDN
FGSG_02285	DDN
FGSG_03911	DDN
FGSG_01603	DDN
FGSG_03659	DDN
FGSG_04597	DDN
FGSG_07569	DDN
FGSG_02300	DDN
FGSG_11084	DDN
FGSG_13175	DDN
FGSG_11228	DDN
FGSG_00162	DDN
FGSG_02301	DDN
FGSG_12824	DDN
FGSG_04580	NND
FGSG_01311	NND
FGSG_02961	NND
FGSG_07944	NND
FGSG_12439	NND
FGSG_07174	NND
FGSG_04196	NND
FGSG_01749	NND
FGSG_01413	NND
FGSG_06479	NND
FGSG_01583	UUU
FGSG_11368	UUU
FGSG_04188	UUU
FGSG_00842	UUU
FGSG_14033	UUU
FGSG_08892	UUU
FGSG_04777	UNN
FGSG_13519	UNN
FGSG_11289	UNN
FGSG_13214	UNN
FGSG_02089	UNN
FGSG_00907	UNN
FGSG_13638	UNN
FGSG_11428	UNN
FGSG_13339	UNN
FGSG_11665	UNN
FGSG_06398	UNN
FGSG_04589	UNN
FGSG_13150	UNN
FGSG_03902	UNN
FGSG_01015	UNN
FGSG_11257	UNN
FGSG_12049	UNN
FGSG_08986	UNN
FGSG_13784	UNN
FGSG_04775	UNN
FGSG_04306	UNN
FGSG_01902	UNN
FGSG_08184	UNN
FGSG_12958	UNN
FGSG_04909	UNN
FGSG_09249	UNN
FGSG_03819	UNN
FGSG_14017	UNN
FGSG_08842	UNN
FGSG_05167	UNN
FGSG_12848	UNN
FGSG_10644	UNN
FGSG_12994	UNN
FGSG_01252	UNN
FGSG_12588	UNN
FGSG_12591	UNN
FGSG_04058	UNN
FGSG_12353	UNN
FGSG_08270	UNN
FGSG_12610	UNN
FGSG_02560	UNN
FGSG_11623	UNN
FGSG_04504	UNN
FGSG_00260	UNN
FGSG_02517	UNN
FGSG_01883	UNN
FGSG_11750	UNN
FGSG_07700	UNN
FGSG_08399	UNN
FGSG_09194	UNN
FGSG_08401	UNN
FGSG_10998	UNN
FGSG_01947	UNN
FGSG_13022	UNN
FGSG_09448	UNN
FGSG_00122	NUN
FGSG_00123	NUN
FGSG_00121	NUN
FGSG_01678	NUN
FGSG_00948	NUN
FGSG_00119	NUN
FGSG_00949	NUN
FGSG_09115	NUN
FGSG_01679	NUN
FGSG_13434	NUN
FGSG_02959	NUN
FGSG_03262	NUN
FGSG_03251	NUN
FGSG_11869	NUN
FGSG_11868	NUN
FGSG_08042	NUN
NA	NUN
FGSG_12460	NUN
FGSG_12554	NUN
FGSG_13471	NUN
FGSG_12528	NUN
FGSG_03074	NUN
FGSG_09114	NUN
FGSG_08041	NUN
FGSG_00120	NUN
FGSG_08084	NUN
FGSG_00958	NUN
FGSG_08040	NUN
FGSG_09109	NUN
FGSG_13470	NUN
FGSG_03068	NUN
FGSG_03221	NUN
FGSG_02904	NUN
FGSG_08249	NUN
FGSG_11993	NUN
FGSG_10103	NUN
FGSG_01664	NUN
FGSG_02894	NUN
FGSG_01823	NUN
NA	NUN
FGSG_09344	NUN
FGSG_03424	NUN
FGSG_03412	NUN
FGSG_02979	NUN
NA	NUN
NA	NUN
FGSG_12853	NUN
NA	NUN
FGSG_04867	NUN
FGSG_06706	NUN
FGSG_05843	NUN
NA	NUN
FGSG_01363	NUN
FGSG_13562	NUN
NA	NUN
FGSG_05096	NUN
FGSG_12560	NUN
NA	NUN
FGSG_12436	NUN
FGSG_06507	NUN
FGSG_06777	NUN
FGSG_08825	NUN
FGSG_04014	NUN
FGSG_06505	NUN
FGSG_06888	NUN
NA	NUN
FGSG_00002	NUN
FGSG_04869	NUN
FGSG_10495	NUN
FGSG_03977	NUN
FGSG_04701	NUN
FGSG_05168	NUN
FGSG_13038	NUN
FGSG_00093	NNU
FGSG_00115	NNU
FGSG_00116	NNU
FGSG_00117	NNU
FGSG_00348	NNU
FGSG_00412	NNU
FGSG_00413	NNU
FGSG_00531	NNU
FGSG_00701	NNU
FGSG_00775	NNU
FGSG_01239	NNU
FGSG_01366	NNU
FGSG_01458	NNU
FGSG_01477	NNU
FGSG_01482	NNU
FGSG_01483	NNU
FGSG_01688	NNU
FGSG_01790	NNU
FGSG_01827	NNU
FGSG_02085	NNU
FGSG_02354	NNU
FGSG_02885	NNU
FGSG_03116	NNU
FGSG_03118	NNU
FGSG_03211	NNU
FGSG_03217	NNU
FGSG_03283	NNU
FGSG_03345	NNU
FGSG_03638	NNU
FGSG_04079	NNU
FGSG_04162	NNU
FGSG_04176	NNU
FGSG_04180	NNU
FGSG_04223	NNU
FGSG_04236	NNU
FGSG_04441	NNU
FGSG_04480	NNU
FGSG_04975	NNU
FGSG_05061(GzPPG1)	NNU
FGSG_05151	NNU
FGSG_05175	NNU
FGSG_05246	NNU
FGSG_05291	NNU
FGSG_05486	NNU
FGSG_05652	NNU
FGSG_05663	NNU
FGSG_05818	NNU
FGSG_05833	NNU
FGSG_05889	NNU
FGSG_06059	NNU
FGSG_06076	NNU
FGSG_06133	NNU
FGSG_06332	NNU
FGSG_06952	NNU
FGSG_06966	NNU
FGSG_07435	NNU
FGSG_07500	NNU
FGSG_07578	NNU
FGSG_07645	NNU
FGSG_07869	NNU
FGSG_08320	NNU
FGSG_08519	NNU
FGSG_08651	NNU
FGSG_08794	NNU
FGSG_09066	NNU
FGSG_09182	NNU
FGSG_09183	NNU
FGSG_09184	NNU
FGSG_09186	NNU
FGSG_09187	NNU
FGSG_09288	NNU
FGSG_09443	NNU
FGSG_09479	NNU
FGSG_09718	NNU
FGSG_09779	NNU
FGSG_09814	NNU
FGSG_10024	NNU
FGSG_10143	NNU
FGSG_10478	NNU
FGSG_10579	NNU
FGSG_10581	NNU
FGSG_10599	NNU
FGSG_10742	NNU
FGSG_10818	NNU
FGSG_11135	NNU
FGSG_11422	NNU
FGSG_11962	NNU
FGSG_11963	NNU
FGSG_12024	NNU
FGSG_12112	NNU
FGSG_12248	NNU
FGSG_12461	NNU
FGSG_12785	NNU
FGSG_12944	NNU
FGSG_12965	NNU
FGSG_13162	NNU
FGSG_13349	NNU
FGSG_13420	NNU
FGSG_13432	NNU
FGSG_13454	NNU
FGSG_13917	NNU
FGSG_13291	UUN
FGSG_09469	UUN
FGSG_02276	UUN
FGSG_04702	UUN
NA	UUN
FGSG_10636	UUN
FGSG_13365	UUN
FGSG_10883	UUN
FGSG_13647	UUN
FGSG_11219	UUN
FGSG_07864	UUN
FGSG_11664	UUN
FGSG_03897	UUN
FGSG_12143	UUN
FGSG_11072	UUN
FGSG_01501	UUN
NA	UUN
FGSG_03597	UUN
FGSG_12102	UUN
FGSG_07593	UUN
FGSG_01582	UUN
FGSG_13582	UUN
FGSG_07976	UUN
FGSG_04700	UUN
FGSG_02189	UUN
FGSG_02585	UUN
FGSG_05569	UUN
FGSG_04531	UUN
FGSG_11508	UUN
FGSG_11511	UUN
FGSG_05786	UUN
FGSG_13485	UUN
FGSG_10375	UUN
FGSG_00142	UUN
FGSG_09052	UUN
FGSG_08773	UUN
FGSG_01803	UUN
FGSG_03336	UUN
FGSG_12120	UUN
FGSG_12873	UUN
FGSG_13148	UUN
FGSG_01572	UUN
FGSG_07860	UUN
FGSG_07815	UUN
FGSG_04566	UUN
FGSG_11290	UUN
FGSG_02281	UUN
FGSG_13237	UUN
FGSG_13481	UUN
FGSG_13213	UUN
FGSG_11795	UUN
FGSG_14032	UUN
FGSG_11463	UUN
FGSG_12776	UUN
FGSG_02102	UUN
FGSG_11670	UUN
FGSG_04498	UUN
FGSG_13421	UUN
FGSG_00087	UUN
FGSG_13960	UUN
FGSG_11309	UUN
FGSG_00143	UUN
FGSG_13938	UUN
FGSG_00005	UUN
FGSG_13002	UUN
FGSG_10898	UUN
FGSG_12881	UUN
FGSG_02067	UUN
FGSG_02282	UUN
FGSG_05045	UUN
FGSG_11356	UUN
FGSG_04798	UUN
FGSG_11235	UUN
FGSG_13776	UUN
FGSG_08148	UUN
FGSG_04797	UUN
FGSG_11671	UUN
FGSG_11631	UUN
FGSG_04532	UUN
FGSG_00099	UUN
FGSG_04643	UUN
FGSG_00090	UUN
FGSG_11056	UUN
FGSG_03869	UUN
FGSG_13324	UUN
FGSG_12101	UUN
FGSG_04380	UUN
FGSG_08402	UUN
FGSG_11236	UUN
FGSG_13520	UUN
FGSG_11308	UUN
FGSG_08191	UUN
FGSG_00004	UUN
FGSG_04495	UUN
FGSG_04497	UUN
FGSG_12709	UUN
FGSG_12675	UUN
FGSG_07819	UUN
FGSG_11165	UUN
FGSG_08151	UUN
FGSG_08955	UUN
FGSG_10343	UUN
FGSG_04655	UUN
FGSG_11657	UUN
FGSG_04795	UUN
FGSG_04707	UUN
FGSG_04850	UUN
FGSG_04496	UUN
FGSG_12606	UUN
FGSG_04616	UUN
FGSG_04618	UUN
FGSG_13959	UUN
FGSG_04535	UUN
FGSG_02348	UUN
FGSG_06087	UUN
FGSG_07664	UUN
FGSG_11369	UUN
FGSG_04499	UUN
FGSG_04501	UUN
FGSG_12210	UUN
FGSG_13978	UUN
FGSG_00091	UUN
FGSG_10575	UUN
FGSG_00084	UUN
FGSG_08144	UUN
FGSG_01799	UUN
FGSG_08962	UUN
FGSG_11181	UUN
FGSG_11180	UUN
FGSG_11663	UUN
FGSG_13581	UUN
FGSG_04868	UUN
FGSG_11669	UUN
FGSG_11406	UUN
FGSG_11635	UUN
FGSG_04500	UUN
FGSG_04924	UUN
FGSG_10632	UUN
FGSG_06086	UUN
FGSG_00083	UUN
FGSG_04705	UUN
FGSG_00103	UUN
FGSG_08952	UUN
FGSG_12584	UUN
FGSG_13510	UUN
FGSG_04562	UUN
FGSG_00104	UUN
FGSG_04617	UUN
FGSG_00085	UUN
FGSG_02152	UUN
FGSG_08147	UUN
FGSG_11363	UUN
FGSG_04823	UUN
FGSG_13824	UUN
FGSG_11362	UUN
FGSG_02153	UUN
FGSG_04706	UUN
FGSG_08961	UUN
FGSG_08960	UUN
FGSG_13509	UUN
FGSG_03463	UNU
FGSG_08893	UNU
FGSG_01677	NUU
FGSG_08890(MAT1-1-3)	NUU
FGSG_08891(MAT1-1-2)	NUU
FGSG_00422	NUU
FGSG_13433	NUU
FGSG_12786	NUU
FGSG_09213	NUU
