# Supplementary material for: A Large-Scale Functional Analysis of Putative Target Genes of Mating-Type Loci Provides Insight into the Regulation of Sexual Development of the Cereal Pathogen Fusarium graminearum
Source: PLoS Genet. 2015 Sep 3;11(9):e1005486. doi: 10.1371/journal.pgen.1005486 (PMC4559316; doi:10.1371/journal.pgen.1005486)
Supplement: S3 Table — (XLSX) [file pgen.1005486.s016.xlsx]

## Sheet: Biological Process
S3 Table. Gene ontology analysis of DEGs identified in this study
GO*	Description	Gene #	Genes
DDN
GO:0002252	immune effector process	2	FGSG_09204 FGSG_00806
GO:0002684	positive regulation of immune system process	2	FGSG_06486 FGSG_00806
GO:0006040	amino sugar metabolic process	4	FGSG_03212 FGSG_06550 FGSG_07569 FGSG_12208
GO:0006071	glycerol metabolic process	3	FGSG_03247 FGSG_02291 FGSG_03249
GO:0006216	cytidine catabolic process	1	FGSG_00409
GO:0006528	asparagine metabolic process	2	FGSG_11104 FGSG_10659
GO:0006817	phosphate ion transport	2	FGSG_02426 FGSG_07894
GO:0009056	catabolic process	28	FGSG_07569 FGSG_12208 FGSG_02339 FGSG_00409 FGSG_05797 FGSG_10359 FGSG_03432 FGSG_13861 FGSG_03212 FGSG_02304 FGSG_09382 FGSG_05906 FGSG_07786 FGSG_00806 FGSG_06554 FGSG_10659 FGSG_09159 FGSG_01559 FGSG_11104 FGSG_02551 FGSG_11169 FGSG_08302 FGSG_07067 FGSG_09204 FGSG_02291 FGSG_00407 FGSG_04519 FGSG_02692
GO:0009120	deoxyribonucleoside metabolic process	1	FGSG_00409
GO:0009653	anatomical structure morphogenesis	22	FGSG_10132 FGSG_12219 FGSG_06550 FGSG_01559 FGSG_03662 FGSG_07068 FGSG_01800 FGSG_01268 FGSG_08302 FGSG_07067 FGSG_10003 FGSG_04870 FGSG_01196 FGSG_00407 FGSG_00739 FGSG_04519 FGSG_09382 FGSG_03189 FGSG_11652 FGSG_07753 FGSG_10326 FGSG_11183
GO:0009846	pollen germination	1	FGSG_10359
GO:0010720	positive regulation of cell development	2	FGSG_12219 FGSG_11104
GO:0014013	regulation of gliogenesis	1	FGSG_11104
GO:0015764	N-acetylglucosamine transport	1	FGSG_08230
GO:0015821	methionine transport	1	FGSG_02136
GO:0018149	peptide cross-linking	1	FGSG_10677
GO:0019520	aldonic acid metabolic process	3	FGSG_12390 FGSG_06554 FGSG_07375
GO:0022414	reproductive process	19	FGSG_10132 FGSG_12219 FGSG_01559 FGSG_03662 FGSG_14026 FGSG_01800 FGSG_11104 FGSG_05797 FGSG_07067 FGSG_10003 FGSG_10359 FGSG_00407 FGSG_01196 FGSG_04519 FGSG_00739 FGSG_09382 FGSG_07753 FGSG_10326 FGSG_11183
GO:0030154	cell differentiation	17	FGSG_10132 FGSG_12219 FGSG_06550 FGSG_01559 FGSG_03662 FGSG_11104 FGSG_08302 FGSG_07067 FGSG_10003 FGSG_00407 FGSG_00739 FGSG_04519 FGSG_09382 FGSG_03189 FGSG_07753 FGSG_10326 FGSG_11183
GO:0032026	response to magnesium ion	1	FGSG_01196
GO:0032291	axon ensheathment in central nervous system	1	FGSG_11104
GO:0032502	developmental process	27	FGSG_10132 FGSG_12219 FGSG_06550 FGSG_03662 FGSG_01800 FGSG_10003 FGSG_10359 FGSG_01196 FGSG_09382 FGSG_03189 FGSG_07659 FGSG_11652 FGSG_06554 FGSG_11183 FGSG_01559 FGSG_07068 FGSG_02551 FGSG_11104 FGSG_01268 FGSG_08302 FGSG_07067 FGSG_04870 FGSG_00407 FGSG_00739 FGSG_04519 FGSG_07753 FGSG_10326
GO:0033275	actin-myosin filament sliding	1	FGSG_08302
GO:0033986	response to methanol	1	FGSG_06554
GO:0034418	urate biosynthetic process	1	FGSG_02692
GO:0035352	NAD transmembrane transport	1	FGSG_11605
GO:0042391	regulation of membrane potential	2	FGSG_01196 FGSG_11104
GO:0042554	superoxide anion generation	1	FGSG_00739
GO:0042743	hydrogen peroxide metabolic process	2	FGSG_02551 FGSG_06554
GO:0042883	cysteine transport	1	FGSG_02136
GO:0043132	NAD transport	1	FGSG_11605
GO:0044262	cellular carbohydrate metabolic process	13	FGSG_03247 FGSG_06550 FGSG_01559 FGSG_03249 FGSG_12390 FGSG_06486 FGSG_11169 FGSG_02339 FGSG_13861 FGSG_02291 FGSG_06554 FGSG_07375 FGSG_03842
GO:0044656	regulation of post-lysosomal vacuole size	1	FGSG_08302
GO:0045852	pH elevation	1	FGSG_08302
GO:0046415	urate metabolic process	1	FGSG_02692
GO:0070252	actin-mediated cell contraction	1	FGSG_08302
GO:0072593	reactive oxygen species metabolic process	3	FGSG_00739 FGSG_02551 FGSG_06554
GO:0090382	phagosome maturation	1	FGSG_08302
GO:0090475	lys-lys specific dibasic protein processing	1	FGSG_09382
GO:1900377	negative regulation of secondary metabolite biosynthetic process	2	FGSG_01559 FGSG_11183
DNN
GO:0002183	cytoplasmic translational initiation	1	FGSG_08597
GO:0005985	sucrose metabolic process	1	FGSG_09082
GO:0006066	alcohol metabolic process	5	FGSG_01459 FGSG_06596 FGSG_06619 FGSG_06784 FGSG_07530
GO:0006081	cellular aldehyde metabolic process	2	FGSG_06619 FGSG_01523
GO:0006099	tricarboxylic acid cycle	2	FGSG_06039 FGSG_12857
GO:0006678	glucosylceramide metabolic process	1	FGSG_01717
GO:0006991	response to sterol depletion	1	FGSG_01459
GO:0009313	oligosaccharide catabolic process	2	FGSG_09082 FGSG_09081
GO:0010893	positive regulation of steroid biosynthetic process	1	FGSG_01459
GO:0015771	trehalose transport	1	FGSG_09081
GO:0015942	formate metabolic process	1	FGSG_06127
GO:0016052	carbohydrate catabolic process	6	FGSG_06397 FGSG_09082 FGSG_04848 FGSG_01523 FGSG_09081 FGSG_01250
GO:0019216	regulation of lipid metabolic process	2	FGSG_01459 FGSG_01751
GO:0044042	glucan metabolic process	4	FGSG_01459 FGSG_06397 FGSG_09082 FGSG_01250
GO:0046476	glycosylceramide biosynthetic process	1	FGSG_01717
GO:0048552	regulation of metalloenzyme activity	1	FGSG_04402
GO:0061418	regulation of transcription from RNA polymerase II promoter in response to hypoxia	1	FGSG_01459
GO:0070787	conidiophore development	4	FGSG_01459 FGSG_07312 FGSG_12134 FGSG_09019
GO:0071163	DNA replication preinitiation complex assembly	1	FGSG_10827
GO:0072592	oxygen metabolic process	1	FGSG_01459
GO:0097271	protein localization to bud neck	1	FGSG_07312
NDN
GO:0000196	MAPK cascade involved in cell wall organization or biogenesis	1	FGSG_03750
GO:0000921	septin ring assembly	1	FGSG_01214
GO:0002920	regulation of humoral immune response	1	FGSG_03954
GO:0006577	amino-acid betaine metabolic process	1	FGSG_03493
GO:0006768	biotin metabolic process	1	FGSG_11253
GO:0006829	zinc ion transport	1	FGSG_02248
GO:0006873	cellular ion homeostasis	3	FGSG_02248 FGSG_03954 FGSG_01214
GO:0009069	serine family amino acid metabolic process	2	FGSG_13829 FGSG_03493
GO:0009373	regulation of transcription by pheromones	1	FGSG_14031
GO:0018874	benzoate metabolic process	1	FGSG_13445
GO:0019299	rhamnose metabolic process	1	FGSG_09073
GO:0019323	pentose catabolic process	1	FGSG_03430
GO:0019725	cellular homeostasis	3	FGSG_02248 FGSG_03954 FGSG_01214
GO:0032120	ascospore-type prospore membrane assembly	1	FGSG_04569
GO:0032787	monocarboxylic acid metabolic process	4	FGSG_13829 FGSG_13445 FGSG_11253 FGSG_03493
GO:0034401	regulation of transcription by chromatin organization	1	FGSG_14031
GO:0043093	cytokinesis by binary fission	1	FGSG_01214
GO:0044282	small molecule catabolic process	4	FGSG_13829 FGSG_03430 FGSG_13445 FGSG_03493
GO:0044712	single-organism catabolic process	5	FGSG_09073 FGSG_13829 FGSG_13445 FGSG_03430 FGSG_03493
GO:0048878	chemical homeostasis	3	FGSG_02248 FGSG_03954 FGSG_01214
GO:0051167	xylulose 5-phosphate metabolic process	1	FGSG_03430
GO:0051235	maintenance of location	3	FGSG_02248 FGSG_03954 FGSG_04569
DDD
GO:0000165	MAPK cascade	2	FGSG_09479 FGSG_04180
GO:0002183	cytoplasmic translational initiation	1	FGSG_00093
GO:0006012	galactose metabolic process	2	FGSG_04223 FGSG_06059
GO:0006066	alcohol metabolic process	6	FGSG_09182 FGSG_09479 FGSG_09183 FGSG_04223 FGSG_03638
GO:0006468	protein phosphorylation	6	FGSG_01482 FGSG_09479 FGSG_00093 FGSG_04180 FGSG_04162
GO:0006863	purine nucleobase transport	1	FGSG_12024
GO:0006959	humoral immune response	1	FGSG_06332
GO:0007050	cell cycle arrest	2	FGSG_00093 FGSG_04180
GO:0009713	catechol-containing compound biosynthetic process	1	FGSG_09182
GO:0009820	alkaloid metabolic process	3	FGSG_04079 FGSG_09183 FGSG_09184
GO:0010107	potassium ion import	1	FGSG_10579
GO:0010562	positive regulation of phosphorus metabolic process	2	FGSG_09479 FGSG_04180
GO:0010608	posttranscriptional regulation of gene expression	3	FGSG_00093 FGSG_04180 FGSG_00348
GO:0010769	regulation of cell morphogenesis involved in differentiation	1	FGSG_04162
GO:0015812	gamma-aminobutyric acid transport	1	FGSG_04879
GO:0015893	drug transport	2	FGSG_10579 FGSG_05246
GO:0016310	phosphorylation	5	FGSG_01482 FGSG_09479 FGSG_00093 FGSG_04180 FGSG_04162
GO:0018904	ether metabolic process	2	FGSG_09182 FGSG_09183
GO:0019878	lysine biosynthetic process via aminoadipic acid	1	FGSG_01764
GO:0022604	regulation of cell morphogenesis	3	FGSG_09479 FGSG_04180 FGSG_04162
GO:0032268	regulation of cellular protein metabolic process	4	FGSG_09479 FGSG_00093 FGSG_04180 FGSG_04162
GO:0032989	cellular component morphogenesis	4	FGSG_09182 FGSG_09479 FGSG_04180 FGSG_04162
GO:0036404	conversion of ds siRNA to ss siRNA	1	FGSG_00348
GO:0043043	peptide biosynthetic process	2	FGSG_09182 FGSG_04079
GO:0045927	positive regulation of growth	3	FGSG_09479 FGSG_00093 FGSG_04180
GO:0048583	regulation of response to stimulus	5	FGSG_09479 FGSG_00093 FGSG_06332 FGSG_04180 FGSG_04162
GO:0048589	developmental growth	3	FGSG_09479 FGSG_04180 FGSG_04162
GO:0051338	regulation of transferase activity	3	FGSG_09479 FGSG_04180 FGSG_04162
GO:0051417	microtubule nucleation by spindle pole body	1	FGSG_10024
GO:0070790	phialide development	1	FGSG_13420
GO:0071163	DNA replication preinitiation complex assembly	1	FGSG_09288
GO:1901615	organic hydroxy compound metabolic process	6	FGSG_09182 FGSG_09479 FGSG_09183 FGSG_04223 FGSG_09184 FGSG_03638
UUN
GO:0000041	transition metal ion transport	3	FGSG_09219 FGSG_01501 FGSG_11657
GO:0003006	developmental process involved in reproduction	12	FGSG_04499 FGSG_10676 FGSG_10440 FGSG_13509 FGSG_13784 FGSG_08151 FGSG_10166 FGSG_11663 FGSG_04380 FGSG_10636 FGSG_00005 FGSG_05622
GO:0005975	carbohydrate metabolic process	15	FGSG_10676 FGSG_07664 FGSG_01781 FGSG_10440 FGSG_01108 FGSG_00143 FGSG_11406 FGSG_10166 FGSG_11657 FGSG_05622 FGSG_13509 FGSG_11369 FGSG_11428 FGSG_08773 FGSG_11181
GO:0006879	cellular iron ion homeostasis	3	FGSG_10440 FGSG_01501 FGSG_11657
GO:0006984	ER-nucleus signaling pathway	2	FGSG_11623 FGSG_10440
GO:0009298	GDP-mannose biosynthetic process	1	FGSG_08773
GO:0009620	response to fungus	1	FGSG_10676
GO:0010586	miRNA metabolic process	1	FGSG_01582
GO:0010893	positive regulation of steroid biosynthetic process	1	FGSG_10440
GO:0010927	cellular component assembly involved in morphogenesis	3	FGSG_13784 FGSG_10166 FGSG_00005
GO:0015743	malate transport	1	FGSG_02281
GO:0019662	non-glycolytic fermentation	1	FGSG_06328
GO:0019988	charged-tRNA amino acid modification	1	FGSG_08148
GO:0030100	regulation of endocytosis	2	FGSG_13784 FGSG_02738
GO:0030435	sporulation resulting in formation of a cellular spore	10	FGSG_04499 FGSG_13509 FGSG_13784 FGSG_08151 FGSG_10166 FGSG_03597 FGSG_10636 FGSG_08773 FGSG_00005 FGSG_05622
GO:0031571	mitotic G1 DNA damage checkpoint	1	FGSG_11511
GO:0034305	regulation of asexual sporulation	4	FGSG_08151 FGSG_10166 FGSG_03597 FGSG_10636
GO:0042440	pigment metabolic process	4	FGSG_09448 FGSG_01501 FGSG_09219 FGSG_10166
GO:0043467	regulation of generation of precursor metabolites and energy	2	FGSG_10440 FGSG_11657
GO:0043938	positive regulation of sporulation	3	FGSG_08151 FGSG_10166 FGSG_03597
GO:0044090	positive regulation of vacuole organization	1	FGSG_13784
GO:0050714	positive regulation of protein secretion	1	FGSG_10676
GO:0051093	negative regulation of developmental process	3	FGSG_08151 FGSG_04380 FGSG_10636
GO:0051094	positive regulation of developmental process	5	FGSG_13509 FGSG_08151 FGSG_10166 FGSG_03597 FGSG_10636
GO:0051222	positive regulation of protein transport	2	FGSG_10676 FGSG_02738
GO:0051239	regulation of multicellular organismal process	3	FGSG_10676 FGSG_04380 FGSG_10636
GO:0055072	iron ion homeostasis	3	FGSG_10440 FGSG_01501 FGSG_11657
GO:0070887	cellular response to chemical stimulus	17	FGSG_07907 FGSG_10676 FGSG_10440 FGSG_09448 FGSG_00143 FGSG_02067 FGSG_05622 FGSG_11240 FGSG_04499 FGSG_11623 FGSG_01572 FGSG_08402 FGSG_13509 FGSG_04540 FGSG_07582 FGSG_03597 FGSG_01582
GO:1901570	fatty acid derivative biosynthetic process	1	FGSG_08151
GO:2000242	negative regulation of reproductive process	3	FGSG_08151 FGSG_03597 FGSG_04380
UNN
GO:0000101	sulfur amino acid transport	1	FGSG_07129
GO:0000752	agglutination involved in conjugation with cellular fusion	1	FGSG_06228
GO:0001301	progressive alteration of chromatin involved in cell aging	1	FGSG_11241
GO:0001896	autolysis	1	FGSG_11289
GO:0002376	immune system process	2	FGSG_08842 FGSG_07191
GO:0005976	polysaccharide metabolic process	5	FGSG_01803 FGSG_08774 FGSG_05927 FGSG_02807 FGSG_01983
GO:0006002	fructose 6-phosphate metabolic process	1	FGSG_08774
GO:0006112	energy reserve metabolic process	2	FGSG_08774 FGSG_01983
GO:0007569	cell aging	2	FGSG_11241 FGSG_01743
GO:0007584	response to nutrient	2	FGSG_08401 FGSG_11241
GO:0009404	toxin metabolic process	4	FGSG_04458 FGSG_11289 FGSG_02826 FGSG_06228
GO:0010677	negative regulation of cellular carbohydrate metabolic process	1	FGSG_01983
GO:0015669	gas transport	1	FGSG_04458
GO:0015684	ferrous iron transport	1	FGSG_00142
GO:0015976	carbon utilization	2	FGSG_02047 FGSG_01743
GO:0016052	carbohydrate catabolic process	5	FGSG_01803 FGSG_08774 FGSG_07593 FGSG_05927 FGSG_02807
GO:0019438	aromatic compound biosynthetic process	11	FGSG_04458 FGSG_11289 FGSG_02476 FGSG_08401 FGSG_00365 FGSG_11241 FGSG_00142 FGSG_02826 FGSG_04888 FGSG_06228 FGSG_10746
GO:0019679	propionate metabolic process, methylcitrate cycle	1	FGSG_01743
GO:0022610	biological adhesion	3	FGSG_08842 FGSG_07191 FGSG_06228
GO:0033028	myeloid cell apoptotic process	1	FGSG_07191
GO:0043937	regulation of sporulation	3	FGSG_04458 FGSG_11289 FGSG_06228
GO:0050793	regulation of developmental process	5	FGSG_04458 FGSG_11289 FGSG_11241 FGSG_06228 FGSG_01983
GO:0055114	oxidation-reduction process	6	FGSG_04458 FGSG_04911 FGSG_05632 FGSG_08774 FGSG_07191 FGSG_01983
GO:1901362	organic cyclic compound biosynthetic process	12	FGSG_04458 FGSG_11289 FGSG_02476 FGSG_08401 FGSG_00365 FGSG_11241 FGSG_00142 FGSG_02502 FGSG_02826 FGSG_04888 FGSG_06228 FGSG_10746
GO:1901376	organic heteropentacyclic compound metabolic process	4	FGSG_04458 FGSG_11289 FGSG_02826 FGSG_06228
GO:2000242	negative regulation of reproductive process	2	FGSG_04458 FGSG_06228
NUN
GO:0000075	cell cycle checkpoint	3	FGSG_00565 FGSG_04518 FGSG_05786
GO:0000086	G2/M transition of mitotic cell cycle	3	FGSG_00565 FGSG_05786 FGSG_10225
GO:0001101	response to acid	2	FGSG_11507 FGSG_09115
GO:0001934	positive regulation of protein phosphorylation	2	FGSG_00565 FGSG_10335
GO:0002532	production of molecular mediator involved in inflammatory response	1	FGSG_11507
GO:0005975	carbohydrate metabolic process	9	FGSG_08042 FGSG_05330 FGSG_09109 FGSG_11507 FGSG_09344 FGSG_04679 FGSG_09366 FGSG_13621 FGSG_05843
GO:0006206	pyrimidine nucleobase metabolic process	2	FGSG_08203 FGSG_09638
GO:0006260	DNA replication	3	FGSG_00265 FGSG_05786 FGSG_10225
GO:0006915	apoptotic process	2	FGSG_11507 FGSG_03262
GO:0008219	cell death	3	FGSG_11507 FGSG_03262 FGSG_09115
GO:0009112	nucleobase metabolic process	2	FGSG_08203 FGSG_09638
GO:0009709	terpenoid indole alkaloid biosynthetic process	2	FGSG_01680 FGSG_03262
GO:0009791	post-embryonic development	2	FGSG_11507 FGSG_09115
GO:0009820	alkaloid metabolic process	2	FGSG_01680 FGSG_03262
GO:0009846	pollen germination	1	FGSG_09115
GO:0009893	positive regulation of metabolic process	6	FGSG_00347 FGSG_00565 FGSG_04518 FGSG_10335 FGSG_09115 FGSG_10225
GO:0010142	farnesyl diphosphate biosynthetic process, mevalonate pathway	1	FGSG_05912
GO:0015810	aspartate transport	1	FGSG_11250
GO:0016265	death	3	FGSG_11507 FGSG_03262 FGSG_09115
GO:0019695	choline metabolic process	1	FGSG_08203
GO:0030702	chromatin silencing at centromere	3	FGSG_00347 FGSG_00265 FGSG_10225
GO:0031589	cell-substrate adhesion	2	FGSG_09109 FGSG_13621
GO:0031935	regulation of chromatin silencing	2	FGSG_00347 FGSG_10225
GO:0035067	negative regulation of histone acetylation	1	FGSG_00347
GO:0035335	peptidyl-tyrosine dephosphorylation	1	FGSG_00565
GO:0042938	dipeptide transport	1	FGSG_13470
GO:0043954	cellular component maintenance	2	FGSG_00347 FGSG_02986
GO:0044770	cell cycle phase transition	4	FGSG_00565 FGSG_04518 FGSG_05786 FGSG_10225
GO:0046164	alcohol catabolic process	2	FGSG_08042 FGSG_08203
GO:0051038	negative regulation of transcription during meiosis	1	FGSG_10225
GO:0051052	regulation of DNA metabolic process	3	FGSG_00265 FGSG_05786 FGSG_10225
GO:0060968	regulation of gene silencing	2	FGSG_00347 FGSG_10225
GO:0070201	regulation of establishment of protein localization	2	FGSG_11507 FGSG_04518
GO:0071554	cell wall organization or biogenesis	7	FGSG_01680 FGSG_09109 FGSG_11507 FGSG_10335 FGSG_04679 FGSG_09366 FGSG_13621
GO:0071900	regulation of protein serine/threonine kinase activity	2	FGSG_00565 FGSG_10335
GO:0072527	pyrimidine-containing compound metabolic process	2	FGSG_08203 FGSG_09638
GO:0090579	dsDNA loop formation	1	FGSG_04518
GO:1900208	regulation of cardiolipin metabolic process	1	FGSG_01344
GO:1901616	organic hydroxy compound catabolic process	2	FGSG_08203 FGSG_08042
GO:1902589	single-organism organelle organization	10	FGSG_00347 FGSG_02110 FGSG_00565 FGSG_02986 FGSG_01344 FGSG_04518 FGSG_05079 FGSG_00266 FGSG_09115 FGSG_10225
GO:2000073	regulation of cytokinesis, site selection	1	FGSG_02986
D in OM2
GO:0000296	spermine transport	1	FGSG_04370
GO:0006629	lipid metabolic process	4	FGSG_00407 FGSG_02287 FGSG_04413 FGSG_08585
GO:0006855	drug transmembrane transport	1	FGSG_04370
GO:0006875	cellular metal ion homeostasis	2	FGSG_02271 FGSG_05848
GO:0009310	amine catabolic process	1	FGSG_02271
GO:0015750	pentose transport	1	FGSG_05839
GO:0015802	basic amino acid transport	1	FGSG_06508
GO:0016054	organic acid catabolic process	3	FGSG_00407 FGSG_02287 FGSG_08585
GO:0019722	calcium-mediated signaling	1	FGSG_04413
GO:0042886	amide transport	2	FGSG_04370 FGSG_05848
GO:0044282	small molecule catabolic process	3	FGSG_00407 FGSG_02287 FGSG_08585
GO:0055065	metal ion homeostasis	2	FGSG_02271 FGSG_05848
GO:0071705	nitrogen compound transport	3	FGSG_04370 FGSG_05848 FGSG_06508
GO:1901678	iron coordination entity transport	1	FGSG_05848
*The GO terms with p ≤0.05 were collected and shown here.

## Sheet: Cellular Component
GO*	Description	Gene #	Genes
DDN
GO:0000444	MIS12/MIND type complex	1	FGSG_05239
GO:0009277	fungal-type cell wall	6	FGSG_04870 FGSG_13604 FGSG_05594 FGSG_11104 FGSG_08677 FGSG_10326
GO:0032156	septin cytoskeleton	3	FGSG_07680 FGSG_11104 FGSG_08302
GO:0042641	actomyosin	1	FGSG_08302
GO:0043020	NADPH oxidase complex	1	FGSG_00739
GO:0097203	phagocytic cup lip	1	FGSG_08302
DNN
GO:0001400	mating projection base	1	FGSG_04946
GO:0005576	extracellular region	10	FGSG_10825 FGSG_09082 FGSG_03312 FGSG_04152 FGSG_12206 FGSG_03486 FGSG_01523 FGSG_07530 FGSG_06127 FGSG_10959
GO:0005935	cellular bud neck	3	FGSG_01751 FGSG_07312 FGSG_04946
GO:0032936	SREBP-SCAP complex	1	FGSG_01459
NDN
GO:0008623	CHRAC	1	FGSG_14031
GO:0031010	ISWI-type complex	1	FGSG_14031
DDD
GO:0000930	gamma-tubulin complex	1	FGSG_10024
GO:0005576	extracellular region	8	FGSG_06133 FGSG_02354 FGSG_10818 FGSG_06332 FGSG_04176 FGSG_04223 FGSG_03638 FGSG_06952
GO:0031332	RNAi effector complex	1	FGSG_00348
GO:0033588	Elongator holoenzyme complex	1	FGSG_04162
GO:0044450	microtubule organizing center part	1	FGSG_10024
GO:0045202	synapse	1	FGSG_04162
GO:0071011	precatalytic spliceosome	1	FGSG_00093
UUN
GO:0005956	protein kinase CK2 complex	1	FGSG_02067
GO:0030312	external encapsulating structure	6	FGSG_10676 FGSG_07664 FGSG_11406 FGSG_08773 FGSG_00005 FGSG_09289
GO:0030313	cell envelope	2	FGSG_10676 FGSG_11406
GO:0032936	SREBP-SCAP complex	1	FGSG_10440
GO:0033503	HULC complex	1	FGSG_11511
UNN
GO:0000814	ESCRT II complex	1	FGSG_08401
GO:0016363	nuclear matrix	1	FGSG_07191
GO:0035327	transcriptionally active chromatin	1	FGSG_11241
GO:0044459	plasma membrane part	3	FGSG_08842 FGSG_02047 FGSG_07191
NUN
GO:0000275	mitochondrial proton-transporting ATP synthase complex, catalytic core F(1)	1	FGSG_02904
GO:0000775	chromosome, centromeric region	3	FGSG_02110 FGSG_04518 FGSG_10225
GO:0000790	nuclear chromatin	3	FGSG_00265 FGSG_05786 FGSG_10225
GO:0000792	heterochromatin	2	FGSG_00265 FGSG_10225
GO:0005619	ascospore wall		FGSG_09109
GO:0005694	chromosome	6	FGSG_02110 FGSG_00347 FGSG_04518 FGSG_00265 FGSG_05786 FGSG_10225
GO:0005942	phosphatidylinositol 3-kinase complex	1	FGSG_09115
GO:0009986	cell surface	4	FGSG_09109 FGSG_10335 FGSG_03262 FGSG_03884
GO:0030312	external encapsulating structure	4	FGSG_09109 FGSG_11507 FGSG_10335 FGSG_03262
GO:0030428	cell septum	3	FGSG_09109 FGSG_10335 FGSG_03884
GO:0032993	protein-DNA complex	4	FGSG_02110 FGSG_04518 FGSG_00265 FGSG_10225
GO:0033186	CAF-1 complex	1	FGSG_00347
GO:0045261	proton-transporting ATP synthase complex, catalytic core F(1)	1	FGSG_02904
GO:0071561	nucleus-vacuole junction	1	FGSG_09115
GO:0071944	cell periphery	9	FGSG_11250 FGSG_09109 FGSG_11507 FGSG_02986 FGSG_10335 FGSG_03262 FGSG_00266 FGSG_13621 FGSG_05843 FGSG_02904
GO:0097344	Rix1 complex	1	FGSG_00265
D in OM2
GO:0005618	cell wall	2	FGSG_11224 FGSG_02287
GO:0009986	cell surface	2	FGSG_02287 FGSG_05848
GO:0032541	cortical endoplasmic reticulum	1	FGSG_04413
GO:0033101	cellular bud membrane	1	FGSG_04370
GO:0042579	microbody	3	FGSG_00407 FGSG_02287 FGSG_08585
GO:0045121	membrane raft	1	FGSG_06508
GO:0048471	perinuclear region of cytoplasm	1	FGSG_04413
GO:0071782	endoplasmic reticulum tubular network	1	FGSG_04413
GO:0071944	cell periphery	6	FGSG_11224 FGSG_02287 FGSG_04370 FGSG_05848 FGSG_04413 FGSG_06508
*The GO terms with p ≤0.05 were collected and shown here.

## Sheet: Molecuar Function
GO*	Description	Gene #	Genes
DDN
GO:0000102	L-methionine secondary active transmembrane transporter activity	1	FGSG_02136
GO:0004046	aminoacylase activity	1	FGSG_11104
GO:0004067	asparaginase activity	2	FGSG_11104 FGSG_10659
GO:0004130	cytochrome-c peroxidase activity	1	FGSG_02551
GO:0004368	glycerol-3-phosphate dehydrogenase activity	1	FGSG_03249
GO:0004553	hydrolase activity, hydrolyzing O-glycosyl compounds	12	FGSG_13861 FGSG_06278 FGSG_03212 FGSG_08160 FGSG_07569 FGSG_09159 FGSG_12208 FGSG_11169 FGSG_02339
GO:0004601	peroxidase activity	3	FGSG_02551 FGSG_08677 FGSG_06554
GO:0004814	arginine-tRNA ligase activity	1	FGSG_11822
GO:0005477	pyruvate secondary active transmembrane transporter activity	1	FGSG_11605
GO:0008131	primary amine oxidase activity	2	FGSG_13604 FGSG_10677
GO:0008199	ferric iron binding	1	FGSG_06554
GO:0008236	serine-type peptidase activity	3	FGSG_09382 FGSG_00806 FGSG_05797
GO:0008670	2,4-dienoyl-CoA reductase (NADPH) activity	1	FGSG_00407
GO:0008753	NADPH dehydrogenase (quinone) activity	1	FGSG_00739
GO:0015114	phosphate ion transmembrane transporter activity	2	FGSG_02426 FGSG_07894
GO:0015291	secondary active transmembrane transporter activity	4	FGSG_02136 FGSG_11605 FGSG_02426 FGSG_07894
GO:0015572	N-acetylglucosamine transmembrane transporter activity	1	FGSG_08230
GO:0016298	lipase activity	3	FGSG_01603 FGSG_03738 FGSG_05906
GO:0016641	oxidoreductase activity, acting on the CH-NH2 group of donors, oxygen as acceptor	2	FGSG_10677 FGSG_13604
GO:0016684	oxidoreductase activity, acting on peroxide as acceptor	3	FGSG_02551 FGSG_08677 FGSG_06554
GO:0016798	hydrolase activity, acting on glycosyl bonds	9	FGSG_13861 FGSG_06278 FGSG_03212 FGSG_08160 FGSG_07569 FGSG_09159 FGSG_12208 FGSG_11169 FGSG_02339
GO:0017171	serine hydrolase activity	3	FGSG_09382 FGSG_05797 FGSG_00806
GO:0030898	actin-dependent ATPase activity	1	FGSG_08302
GO:0034450	ubiquitin-ubiquitin ligase activity	1	FGSG_07067
GO:0046562	glucose oxidase activity	1	FGSG_12390
GO:0046906	tetrapyrrole binding	4	FGSG_00739 FGSG_02551 FGSG_06554 FGSG_11585
GO:0050564	N-(5-amino-5-carboxypentanoyl)-L-cysteinyl-D-valine synthase activity	1	FGSG_04870
DNN
GO:0001078	RNA polymerase II core promoter proximal region sequence-specific DNA binding transcription factor activity involved in negative regulation of transcription	1	FGSG_01459
GO:0003725	double-stranded RNA binding	1	FGSG_08597
GO:0003849	3-deoxy-7-phosphoheptulonate synthase activity	1	FGSG_01486
GO:0003960	NADPH:quinone reductase activity	1	FGSG_05690
GO:0004033	aldo-keto reductase (NADP) activity	2	FGSG_06619 FGSG_01523
GO:0004035	alkaline phosphatase activity	1	FGSG_04152
GO:0004617	phosphoglycerate dehydrogenase activity	1	FGSG_06127
GO:0004660	protein farnesyltransferase activity	1	FGSG_06784
GO:0004848	ureidoglycolate hydrolase activity	1	FGSG_01507
GO:0005352	alpha-glucoside:proton symporter activity	1	FGSG_09081
GO:0008126	acetylesterase activity	1	FGSG_04848
GO:0009039	urease activity	1	FGSG_04402
GO:0015926	glucosidase activity	3	FGSG_09082 FGSG_01250 FGSG_03387
GO:0016614	oxidoreductase activity, acting on CH-OH group of donors	4	FGSG_06619 FGSG_01523 FGSG_07530 FGSG_06127
GO:0042084	5-methyltetrahydrofolate-dependent methyltransferase activity	1	FGSG_10825
GO:0046912	transferase activity, transferring acyl groups, acyl groups converted into alkyl on transfer	2	FGSG_06039 FGSG_12857
GO:0050839	cell adhesion molecule binding	1	FGSG_07312
GO:0051700	fructosyl-amino acid oxidase activity	1	FGSG_12373
GO:0070402	NADPH binding	1	FGSG_01523
NDN
GO:0004793	threonine aldolase activity	1	FGSG_03493
GO:0008993	rhamnulokinase activity	1	FGSG_09073
GO:0015616	DNA translocase activity	1	FGSG_14031
GO:0018664	benzoate 4-monooxygenase activity	1	FGSG_13445
GO:0046974	histone methyltransferase activity (H3-K9 specific)	1	FGSG_04837
GO:0047002	L-arabinitol 2-dehydrogenase activity	1	FGSG_03430
GO:0050839	cell adhesion molecule binding	1	FGSG_03954
DDD
GO:0001848	complement binding	1	FGSG_09182
GO:0003796	lysozyme activity	1	FGSG_01764
GO:0003978	UDP-glucose 4-epimerase activity	1	FGSG_06059
GO:0004672	protein kinase activity	4	FGSG_01482 FGSG_09479 FGSG_00093 FGSG_04180
GO:0005078	MAP-kinase scaffold activity	1	FGSG_04180
GO:0005345	purine nucleobase transmembrane transporter activity	1	FGSG_12024
GO:0008607	phosphorylase kinase regulator activity	1	FGSG_04162
GO:0016773	phosphotransferase activity, alcohol group as acceptor	4	FGSG_01482 FGSG_09479 FGSG_00093 FGSG_04180
GO:0016899	oxidoreductase activity, acting on the CH-OH group of donors, oxygen as acceptor	1	FGSG_03638
GO:0030600	feruloyl esterase activity	1	FGSG_03217
GO:0035197	siRNA binding	1	FGSG_00348
GO:0042803	protein homodimerization activity	2	FGSG_03217 FGSG_00093
GO:0047956	glycerol dehydrogenase [NADP+] activity	1	FGSG_04223
GO:0070006	metalloaminopeptidase activity	1	FGSG_06133
GO:0070011	peptidase activity, acting on L-amino acid peptides	3	FGSG_06133 FGSG_10818 FGSG_06332
GO:2001080	chitosan binding	1	FGSG_05486
UUN
GO:0000170	sphingosine hydroxylase activity	1	FGSG_01947
GO:0001071	nucleic acid binding transcription factor activity	4	FGSG_11623 FGSG_10440 FGSG_11657 FGSG_11671
GO:0004339	glucan 1,4-alpha-glucosidase activity	1	FGSG_01108
GO:0004351	glutamate decarboxylase activity	1	FGSG_01572
GO:0004475	mannose-1-phosphate guanylyltransferase activity	1	FGSG_08773
GO:0004479	methionyl-tRNA formyltransferase activity	1	FGSG_08148
GO:0004553	hydrolase activity, hydrolyzing O-glycosyl compounds	7	FGSG_07664 FGSG_10676 FGSG_01108 FGSG_11406 FGSG_05622 FGSG_11904 FGSG_11181
GO:0004851	uroporphyrin-III C-methyltransferase activity	1	FGSG_09448
GO:0005509	calcium ion binding	2	FGSG_11428 FGSG_05622
GO:0008061	chitin binding	1	FGSG_10676
GO:0008942	nitrite reductase [NAD(P)H] activity	1	FGSG_08402
GO:0015140	malate transmembrane transporter activity	1	FGSG_02281
GO:0015144	carbohydrate transmembrane transporter activity	2	FGSG_07582 FGSG_05622
GO:0015293	symporter activity	2	FGSG_02281 FGSG_05622
GO:0016661	oxidoreductase activity, acting on other nitrogenous compounds as donors	2	FGSG_01947 FGSG_08402
GO:0016679	oxidoreductase activity, acting on diphenols and related substances as donors	2	FGSG_10495 FGSG_09219
GO:0016798	hydrolase activity, acting on glycosyl bonds	7	FGSG_10676 FGSG_07664 FGSG_01108 FGSG_11406 FGSG_11904 FGSG_05622 FGSG_11181
GO:0032810	sterol response element binding	1	FGSG_10440
GO:0046555	acetylxylan esterase activity	1	FGSG_11428
GO:0046562	glucose oxidase activity	1	FGSG_01781
GO:0047888	fatty acid peroxidase activity	1	FGSG_08151
GO:0047979	hexose oxidase activity	1	FGSG_01781
GO:0050193	phosphoketolase activity	1	FGSG_06328
GO:1901239	malonate(1-) transmembrane transporter activity	1	FGSG_02281
GO:1901476	carbohydrate transporter activity	2	FGSG_07582 FGSG_05622
NUN
GO:0000403	Y-form DNA binding	1	FGSG_05786
GO:0003922	GMP synthase (glutamine-hydrolyzing) activity	1	FGSG_09638
GO:0004131	cytosine deaminase activity	1	FGSG_08203
GO:0004347	glucose-6-phosphate isomerase activity	1	FGSG_05843
GO:0004371	glycerone kinase activity	1	FGSG_08042
GO:0004476	mannose-6-phosphate isomerase activity	1	FGSG_05330
GO:0004496	mevalonate kinase activity	1	FGSG_05912
GO:0004553	hydrolase activity, hydrolyzing O-glycosyl compounds	4	FGSG_09109 FGSG_11507 FGSG_04679 FGSG_09366
GO:0005313	L-glutamate transmembrane transporter activity	1	FGSG_11250
GO:0008061	chitin binding	1	FGSG_11507
GO:0009027	tartrate dehydrogenase activity	1	FGSG_09344
GO:0016860	intramolecular oxidoreductase activity	2	FGSG_05330 FGSG_05843
GO:0017024	myosin I binding	1	FGSG_00266
GO:0042562	hormone binding	1	FGSG_03262
GO:0042936	dipeptide transporter activity	1	FGSG_13470
GO:0046547	trans-aconitate 3-methyltransferase activity	1	FGSG_01823
GO:0050839	cell adhesion molecule binding	1	FGSG_09109
D in OM2
GO:0000297	spermine transmembrane transporter activity	1	FGSG_04370
GO:0003988	acetyl-CoA C-acyltransferase activity	1	FGSG_02287
GO:0004368	glycerol-3-phosphate dehydrogenase activity	1	FGSG_03249
GO:0005215	transporter activity	4	FGSG_04370 FGSG_05848 FGSG_04512 FGSG_06508
GO:0005507	copper ion binding	1	FGSG_02287
GO:0008117	sphinganine-1-phosphate aldolase activity	1	FGSG_04413
GO:0008131	primary amine oxidase activity	2	FGSG_02271 FGSG_02287
GO:0008670	2,4-dienoyl-CoA reductase (NADPH) activity	1	FGSG_00407
GO:0016289	CoA hydrolase activity	1	FGSG_08585
GO:0016491	oxidoreductase activity	4	FGSG_02271 FGSG_00407 FGSG_02287 FGSG_03249
GO:0048038	quinone binding	1	FGSG_02287
*The GO terms with p ≤0.05 were collected and shown here.
