# Supplementary material for: A Large-Scale Functional Analysis of Putative Target Genes of Mating-Type Loci Provides Insight into the Regulation of Sexual Development of the Cereal Pathogen Fusarium graminearum
Source: PLoS Genet. 2015 Sep 3;11(9):e1005486. doi: 10.1371/journal.pgen.1005486 (PMC4559316; doi:10.1371/journal.pgen.1005486)
Supplement: S4 Table — (XLSX) [file pgen.1005486.s017.xlsx]

## Sheet: S4 Table
S4 Table. Genes whose protein products are known to be involved in sexual development in other model organisms, which are not enriched for GO-terms
DEG	Expression	Homology	Possible function
FGSG_04975	DDD	Protamine	required for fusion of nuclear membrane
FGSG_05677	DNN	Protamine	required for fusion of nuclear membrane
FGSG_07152	DNN	Protamine	required for fusion of nuclear membrane
FGSG_07216	DDN	Protamine	required for fusion of nuclear membrane
FGSG_07630	DDN	Protamine	required for fusion of nuclear membrane
FGSG_07861	DNN	Protamine	required for fusion of nuclear membrane
FGSG_09066	DDD	Protamine	required for fusion of nuclear membrane
FGSG_10316	DDN	Protamine	required for fusion of nuclear membrane
FGSG_06149	DNN	Kinesin	requried for nuclear fusion
FGSG_03659	DDN	KAR9	requried for nuclear fusion
FGSG_13454	DDD	Rnase T2	prevent self-fertilization
FGSG_11224	D in OM2	Zn-dependent mettaloprotease	required for cell fusion
FGSG_05163	DDN	SPO22	specific to meiosis, required for sporulation
FGSG_05291	DDD	SUR7	required for sporulation
FGSG_00948	NUN	Chromosome segreation ATPase	required for cell division & chromosome partitioning
FGSG_02047	UNN	Chromosome segreation ATPase	required for cell division & chromosome partitioning
FGSG_02878	UUN	Chromosome segreation ATPase	required for cell division & chromosome partitioning
FGSG_03152	DDN	Chromosome segreation ATPase	required for cell division & chromosome partitioning
FGSG_03859	DDN	Chromosome segreation ATPase	required for cell division & chromosome partitioning
FGSG_11581	DDN	Chromosome segreation ATPase	required for cell division & chromosome partitioning
FGSG_13978	UUN	DivIVA	required for cell division
