# Supplementary material for: A Large-Scale Functional Analysis of Putative Target Genes of Mating-Type Loci Provides Insight into the Regulation of Sexual Development of the Cereal Pathogen Fusarium graminearum
Source: PLoS Genet. 2015 Sep 3;11(9):e1005486. doi: 10.1371/journal.pgen.1005486 (PMC4559316; doi:10.1371/journal.pgen.1005486)
Supplement: S5 Table — (XLSX) [file pgen.1005486.s018.xlsx]

## Sheet: S5 Table 
S5 Table. DEGs whose gene expressions in the MAT-deletion strains were further determined by qPCR analysis
DEG	PCR efficiency	Expression* by qPCR	Expression by microarray
FGSG_00093	0.97	DNN(0.30-0.72-0.72)	DDD
FGSG_00115	1.02	DDD(0.01-0.02-0.02)	DDD
FGSG_00121	0.99	NUN(0.91-6273.7-1.63)	NUN
FGSG_01458	0.95	DDD(0.16-0.32-0.42)	DDD
FGSG_01763	1.12	DDD(0.41-0.35-0.40)	DDD
FGSG_01862		DDD(0.46-0.26-0.22)	DDN
FGSG_02052	1.09	DDD(0.12-0.19-0.13)	DDD
FGSG_02502		UNN(4.20-1.70-1.30)	UNN
FGSG_02895	1.03	DDD(0.26-0.44-0.09)	DDD
FGSG_02959	1.33	NUN(1.36-3.57-1.63)	NUN
FGSG_03048	2.25	UNU(10.78-2.50-2.10)	UUU
FGSG_03221	3.93	UUU(2.61-443.15-7.79)	NUN
FGSG_03463	1.94	NDD(1.30-0.36-0.40)	NDD
FGSG_03673		DDD(0.35-0.06-0.06)	DDN
FGSG_04079	2.17	DDD(0.43-0.35-0.32)	DDD
FGSG_04180	0.91	DDD(0.40-0.34-0.35)	DDD
FGSG_04236	2.16	DDD(0.12-0.08-0.03)	DDD
FGSG_04317	0.77	DDN(0.41-0.35-0.64)	DDN
FGSG_04498	0.96	UUN(2.83-6.93-1.41)	UUN
FGSG_04538	1.3	DDN(0.02-0.00-1.19)	DDN
FGSG_04633	1.04	DDN(0.40-0.31-1.03)	DDN
FGSG_04649	1.94	DDN(0.00-0.00-1.73)	DDN
FGSG_04850	0.92	UUN(6.62-13.85-0.72)	UUN
FGSG_04975	0.87	NND(0.93-1.07-0.40)	DDD
FGSG_05748	0.97	DDD(0.25-0.16-0.09)	DDD
FGSG_05833	1.01	DDD(0.24-0.02-0.01)	DDD
FGSG_06076	1	DDD(0.36-0.02-0.02)	DDD
FGSG_06479	0.99	UUU(50.24-14.92-42.52)	UUU
FGSG_06549		DDN(0.44-0.38-0.77)	DDN
FGSG_06966		DDD(0.38-0.32-0.07)	DDD
FGSG_07534	1.01	DDN(0.00-0.00-1.77)	DDN
FGSG_07546		DDD(0.39-0.28-0.15)	DDN
FGSG_07812	1.19	DDN(0.00-0.00-1.55)	DDN
FGSG_07823	0.76	DDN(0.00-0.00-1.56)	DDN
FGSG_08320	0.9	DDD(0.23-0.04-0.06)	DDD
FGSG_08519	1.08	DDD(0.27-0.13-0.11)	DDD
FGSG_08795		DDN(0.30-0.49-1.36)	DDN
FGSG_09019		DDD(0.60-0.44-0.12)	DNN
FGSG_09187	0.91	DDD(0.45-0.31-0.33)	DDD
FGSG_09246	1.07	DDN(0.21-0.48-1.13)	DDN
FGSG_09288	0.98	DDD(0.35-0.18-0.08)	DDD
FGSG_10024	0.99	DDD(0.38-0.28-0.11)	DDD
FGSG_10457	1.01	DDN(0.10-0.15-1.56)	DDN
FGSG_10818	0.92	DDD(0.31-0.48-0.20)	DDD
FGSG_11422	1.06	DDD(0.46-0.28-0.36)	DDD
FGSG_11826		DDD(0.12-0.41-0.34)	DDN
FGSG_11962	1.01	DDD(0.46-0.36-0.23)	DDD
FGSG_12478	1.54	NDN(0.87-0.00-0.92)	NDN
FGSG_12881	0.97	NUU(1.93-2.20-2.41)	UUN
FGSG_12944	0.92	DDD(0.31-0.10-0.40)	DDD
FGSG_13708		DDD(0.29-0.10-0.10)	DDN
FGSG_13860		DDN(0.43-0.37-1.12)	DDN
FGSG_00532	1	NDD(0.40-0.13-0.36)	DDN
FGSG_02273	1	NND(0.78-1.04-0.03)	D in OM2
FGSG_06550	1.06	DDD(0.37-0.07-0.23)	DDN
FGSG_10742	0.94	DDD(0.38-0.19-0.23)	DND
FGSG_03659	0.98	DDD(0.32-0.05-0.02)	DDN
FGSG_10825	0.99	DDD(0.33-0.13-0.40)	DNN
*determined using three biological replicates of total RNAs from the fungal cultures grown on carrot agar 2 days after perithecial induction. The fold-changes of gene expression levels in three MAT-deletion strains (DMAT1-1, DMAT1-2, and DMAT1-1;DMAT1-2, respectively) compared to the wild-type strain are described in parentheses. "D" and "U" represent down-regulated with <0.5-fold change, and up-…
