# Supplementary material for: A Large-Scale Functional Analysis of Putative Target Genes of Mating-Type Loci Provides Insight into the Regulation of Sexual Development of the Cereal Pathogen Fusarium graminearum
Source: PLoS Genet. 2015 Sep 3;11(9):e1005486. doi: 10.1371/journal.pgen.1005486 (PMC4559316; doi:10.1371/journal.pgen.1005486)
Supplement: S6 Table — (XLSX) [file pgen.1005486.s019.xlsx]

## Sheet: S6 Table
S6 Table. Putative secondary metabolite(SM) gene clusters* found among the DEGs identified in this study
Predicted SM cluster	Size	DEG	Expression	Protein	Enzymatic role**
SM clusters in which gene for key enzyme is found among the DEGs
C7 (FGSG_01731 - FGSG_15133)	17	FGSG_01743	UNN	probable acetyl-CoA synthetase	key
		FGSG_01735	DDN	hypothetical protein	transporter
		FGSG_01734	DDN	related to quinate transport protein	transporter
C8 (FGSG_15885 - FGSG_01795)	15	FGSG_01790	DDD	PKS11	key
C38 (FGSG_06500 - FGSG_06511)	14	FGSG_06507	NUN	NPS10	key
		FGSG_06508	D in OM2	probable permease	transporter
C44 (FGSG_08802 - FGSG_15512)	13	FGSG_08795	DDN	PKS7	key
		FGSG_08794	DDD	related to multidrug transporter	transporter
C48 (FGSG_17087 - FGSG_08175)	19	FGSG_08184	UNN	related to NPS	key
C53 (FGSG_17168 - FGSG_09195)	14	FGSG_09182	DDD	PKS3	signature
		FGSG_09183	DDD	O-methyltransferase	tailoring
		FGSG_09184	DDD	2-polyprenyl-6-methoxyphenol hydroxylase	tailoring
		FGSG_09186	DDD	NADPH:quinone reductase	tailoring
		FGSG_09187	DDD	Dehydrogenases	tailoring
SM clusters in which genes for both tailoring enzymes and transporters are found among the DEGs
C10 (FGSG_02136 - FGSG_02139)	4	FGSG_02137	D in OM	probable NADH cytb-reductase	tailoring
		FGSG_02138	D in OM	probable monooxygenase	tailoring
		FGSG_02136	DDN	probable high affinity methionine permease	transporter
C12 (FGSG_15962 - FGSG_15966)	20	FGSG_02284	D in OM	conserved hypothetical protein	tailoring
		FGSG_02278	DDN	related to HNM1 - Choline permease	transporter
		FGSG_02281	UUN	related to C4-dicarboxylate transport protein mae1	transporter
C16 (FGSG_04596 - FGSG_04588)	10	FGSG_04596	DNN	related to O-methyltransferase	tailoring	member of PKS15 (FGSG_04588) cluster
		FGSG_04589	UUN	O-methyltransferase
C40 (FGSG_07582 - FGSG_07596)	17	FGSG_07596	NDN	probable bifunctional P-450:NADPH-P450 reductase	tailoring
		FGSG_07582	UUN	probable low-affinity hexose transporter HXT3	transporter
C50 (FGSG_08066 - FGSG_08061)	6	FGSG_08065	DNN	related to aryl-alcohol dehydrogenases	tailoring
SM clusters in which genes for only transporters are found among the DEGs
C11 (FGSG_02248 - FGSG_02251)	4	FGSG_02248	NDN	related to zinc transporter	transporter
C18 (FGSG_03971 - FGSG_03956)	18	FGSG_03956	DDN	related to allantoate permease	transporter	member of PKS14 (FGSG_03964) cluster
C19 (FGSG_03931 - FGSG_03912)	21	FGSG_12350	UNN	hypothetical protein	transporter
C25 (FGSG_03416 - FGSG_03412)	5	FGSG_03412	NUN	probable amino acid permease NAAP1	transporter
C26 (FGSG_03347 - FGSG_03340)	8	FGSG_03345	NDD	related to transporter protein HOL1	transporter	member of PKS17 (FGSG_03340) cluster
		FGSG_03347	D in OM	probable PTR2 - Di- and tripeptide permease	transporter
C29 (FGSG_02874 - FGSG_16376)	16	FGSG_02869	DNN	related to multidrug resistant protein	transporter
C31 (FGSG_12582 - FGSG_04702)	13	FGSG_04700	UUN	related to monosaccharide transporter	transporter	member of PKS2 ( FGSG_04694) cluster
C49 (FGSG_08084 - FGSG_08077)	8	FGSG_08084	NUN	related to monocarboxylate transporter 4	transporter	member of butenolide gene cluster
C52 (FGSG_09060 - FGSG_09086)	29	FGSG_09081	DNN	probable maltose permease (MalP)	transporter
C63 (FGSG_11029 - FGSG_11026)	4	FGSG_11029	DDN	related to major facilitator MirA	transporter	member of NPS1 (FGSG_11026) gene cluster for malonichrome
*based on the 67 previously identified tentative SM gene clusters in F. graminearum [26]. **Refer to [26].
