# Supplementary material for: A Large-Scale Functional Analysis of Putative Target Genes of Mating-Type Loci Provides Insight into the Regulation of Sexual Development of the Cereal Pathogen Fusarium graminearum
Source: PLoS Genet. 2015 Sep 3;11(9):e1005486. doi: 10.1371/journal.pgen.1005486 (PMC4559316; doi:10.1371/journal.pgen.1005486)
Supplement: S7 Table — (XLSX) [file pgen.1005486.s020.xlsx]

## Sheet: S7 Table
S7 Table. DEGs overlapped with genes differentially expressed during the perithecium formation identified by Hallen et al [22]
DEG	Expression category	sexual development-specific genes (from Table S2 in Hallen et al [22])						ion transporter
FGSG_03830	DNN	A	A	A	P	A	A
FGSG_04848	DNN	0	A	P	P	P	P
FGSG_07745	DNN	0	A	P	P	P	P
FGSG_10827	DNN	0	A	P	P	P	P
FGSG_10959	DNN	A	A	A	P	A	A
FGSG_04512	DNN	#N/A*	#N/A	#N/A	#N/A	#N/A	#N/A	FGSG_04512
FGSG_13385	DNN	#N/A	#N/A	#N/A	#N/A	#N/A	#N/A	FGSG_13385
FGSG_00928	NDN	A	A	A	A	P	P
FGSG_00937	NDN	0	A	P	P	P	P
FGSG_02313	NDN	0	A	A	P	P	P
FGSG_02947	NDN	0	A	A	P	P	P
FGSG_03043	NDN	A	A	A	A	P	A
FGSG_03444	NDN	A	P	P	P	P	P
FGSG_04224	NDN	0	A	P	P	P	P
FGSG_04494	NDN	0	A	P	P	P	P
FGSG_04559	NDN	0	A	P	P	P	P
FGSG_04569	NDN	0	A	A	P	P	P
FGSG_04864	NDN	0	A	P	P	P	P
FGSG_05628	NDN	0	A	P	P	P	P
FGSG_06602	NDN	0	A	A	P	P	P
FGSG_08992	NDN	0	A	A	P	P	P
FGSG_09113	NDN	A	A	A	A	A	P
FGSG_09394	NDN	A	A	A	A	A	P
FGSG_11253	NDN	0	A	P	P	P	A
FGSG_12478	NDN	0	A	A	P	P	P
FGSG_14031	NDN	A	A	A	A	A	P
FGSG_00054	DDN	A	A	A	P	A	A
FGSG_00624	DDN	0	A	P	P	P	P
FGSG_00642	DDN	0	A	P	P	A	A
FGSG_01196	DDN	A	P	P	P	P	P	FGSG_01196
FGSG_01559	DDN	0	A	P	P	P	P
FGSG_01563	DDN	0	A	P	P	P	P
FGSG_01661	DDN	A	P	P	P	P	P
FGSG_01862	DDN	0	A	A	P	P	P
FGSG_02061	DDN	0	A	P	P	P	P
FGSG_02210	DDN	A	A	A	P	A	A
FGSG_02297	DDN	0	A	P	P	A	A
FGSG_02298	DDN	0	A	P	P	P	A
FGSG_02300	DDN	0	A	P	P	P	P
FGSG_02301	DDN	0	A	P	P	P	A
FGSG_02303	DDN	0	A	P	P	A	A
FGSG_02304	DDN	0	A	P	P	P	A
FGSG_02332	DDN	0	A	P	P	P	A
FGSG_03255	DDN	0	A	P	P	P	P
FGSG_03673	DDN	0	A	P	P	P	P
FGSG_03738	DDN	0	A	P	P	P	P
FGSG_03757	DDN	0	A	P	P	P	A
FGSG_03859	DDN	0	A	A	P	P	P
FGSG_04612	DDN	A	P	P	P	P	A
FGSG_04642	DDN	A	A	A	P	A	A
FGSG_04649	DDN	A	A	A	P	A	A
FGSG_04810	DDN	A	P	P	P	P	P
FGSG_04811	DDN	0	A	P	P	P	P
FGSG_06285	DDN	0	A	P	P	P	P
FGSG_07718	DDN	A	A	A	A	P	A
FGSG_07734	DDN	A	A	A	P	A	A
FGSG_07753	DDN	0	A	A	P	P	P
FGSG_07754	DDN	0	A	A	P	P	P
FGSG_07759	DDN	0	A	P	P	A	A
FGSG_07812	DDN	0	A	P	P	P	A
FGSG_07813	DDN	0	A	P	P	P	P
FGSG_07814	DDN	0	A	P	P	A	A
FGSG_08154	DDN	A	A	A	A	A	P
FGSG_08156	DDN	0	A	P	P	P	P
FGSG_08157	DDN	A	A	A	P	A	A
FGSG_08236	DDN	A	A	A	A	A	P
FGSG_08302	DDN	0	A	P	P	P	P
FGSG_08414	DDN	A	P	P	P	P	P
FGSG_08912	DDN	A	P	P	P	P	P
FGSG_09161	DDN	0	A	P	P	P	P
FGSG_09529	DDN	0	A	A	P	P	P
FGSG_10618	DDN	0	A	P	P	A	A
FGSG_11204	DDN	0	0	0	0	0	0
FGSG_11367	DDN	0	A	P	P	A	A
FGSG_13289	DDN	0	P	A	P	P	P
FGSG_13425	DDN	0	A	A	P	P	P
FGSG_13429	DDN	0	P	A	A	A	A
FGSG_13604	DDN	A	P	P	P	P	P
FGSG_13777	DDN	0	A	P	P	A	P
FGSG_02426	DDN	#N/A	#N/A	#N/A	#N/A	#N/A	#N/A	FGSG_02426
FGSG_07894	DDN	#N/A	#N/A	#N/A	#N/A	#N/A	#N/A	FGSG_07894
FGSG_11029	DDN	#N/A	#N/A	#N/A	#N/A	#N/A	#N/A	FGSG_11029
FGSG_00093	DDD	0	A	P	P	P	P
FGSG_00116	DDD	0	A	P	P	P	P
FGSG_00348	DDD	0	A	A	P	P	P
FGSG_00413	DDD	0	P	A	A	A	A
FGSG_00701	DDD	0	A	A	P	P	A
FGSG_01458	DDD	0	A	P	P	P	P
FGSG_01477	DDD	0	A	P	P	P	P
FGSG_01482	DDD	0	A	P	P	P	P
FGSG_01483	DDD	A	P	P	P	P	P
FGSG_01688	DDD	0	A	P	P	P	P
FGSG_02052	DDD	A	P	P	P	P	P
FGSG_02085	DDD	0	A	P	P	P	P
FGSG_02885	DDD	0	A	P	P	P	A
FGSG_03217	DDD	0	A	A	P	P	A
FGSG_03608	DDD	0	A	P	P	P	P
FGSG_04180	DDD	0	A	P	P	P	P
FGSG_04236	DDD	0	A	P	P	P	P
FGSG_05246	DDD	0	A	P	P	P	P
FGSG_05748	DDD	0	A	P	P	P	P
FGSG_06076	DDD	0	A	P	P	P	P
FGSG_06332	DDD	0	A	P	P	P	P
FGSG_07869	DDD	0	A	P	P	P	P
FGSG_08320	DDD	0	A	P	P	P	P
FGSG_08794	DDD	0	A	P	P	P	P
FGSG_09182	DDD	0	A	P	P	P	P
FGSG_09183	DDD	A	P	P	P	P	P
FGSG_09184	DDD	0	A	P	P	P	P
FGSG_09288	DDD	0	A	P	P	P	P
FGSG_10024	DDD	0	A	P	P	P	P
FGSG_10143	DDD	0	A	P	P	P	P
FGSG_10478	DDD	0	A	A	P	P	P
FGSG_10579	DDD	0	A	P	P	A	A
FGSG_10818	DDD	0	A	P	P	P	P
FGSG_11963	DDD	0	A	P	P	P	P
FGSG_12248	DDD	0	A	P	P	P	P
FGSG_12965	DDD	0	A	A	P	P	P
FGSG_13162	DDD	0	A	P	P	P	P
FGSG_13420	DDD	0	A	P	P	P	P
FGSG_01677	DND	0	A	P	P	P	P
FGSG_08890	DND	0	A	A	P	P	P
FGSG_08891	DND	A	A	A	A	P	P
FGSG_09213	DND	0	A	P	P	A	A
FGSG_07645	NDD	0	A	P	P	P	A
FGSG_02089	UNN	A	A	A	A	A	P
FGSG_04458	UNN	A	A	A	P	A	A
FGSG_08184	UNN	A	A	A	A	A	P
FGSG_09194	UNN	A	A	A	A	A	P
FGSG_11817	UNN	0	A	P	A	A	A
FGSG_13066	UNN	A	A	A	P	A	A
FGSG_00123	NUN	A	A	A	P	A	A
FGSG_00572	NUN	A	A	A	P	A	A
FGSG_01579	NUN	A	P	P	P	P	P
FGSG_02904	NUN	A	A	A	A	A	P
FGSG_03221	NUN	A	A	A	A	A	P
FGSG_03251	NUN	A	P	A	P	A	P
FGSG_03262	NUN	A	A	A	A	A	P
FGSG_03916	NUN	A	P	P	P	P	P
FGSG_05776	NUN	A	A	A	P	A	A
FGSG_08041	NUN	A	A	A	P	A	A
FGSG_08042	NUN	A	A	A	A	A	P
FGSG_08203	NUN	A	P	P	P	P	P
FGSG_08249	NUN	A	A	A	A	P	P
FGSG_11868	NUN	A	A	A	P	A	A
FGSG_11869	NUN	A	A	A	P	A	A
FGSG_03466	NUN	#N/A	#N/A	#N/A	#N/A	#N/A	#N/A	FGSG_03466
FGSG_03679	NUN	#N/A	#N/A	#N/A	#N/A	#N/A	#N/A	FGSG_03679
FGSG_00083	UUN	A	A	A	P	A	A
FGSG_00489	UUN	A	A	A	P	A	A
FGSG_01108	UUN	0	A	P	P	A	A
FGSG_01582	UUN	0	A	P	P	A	A
FGSG_02152	UUN	0	A	P	P	A	A
FGSG_02348	UUN	A	P	P	P	A	A
FGSG_03338	UUN	A	P	P	P	P	P
FGSG_03346	UUN	A	A	A	P	A	A
FGSG_04562	UUN	0	A	A	P	P	P
FGSG_04616	UUN	A	P	P	P	A	A
FGSG_04617	UUN	0	A	P	P	A	A
FGSG_04701	UUN	0	A	P	P	P	P
FGSG_04850	UUN	0	P	A	A	P	A
FGSG_09052	UUN	0	A	P	P	P	P
FGSG_09143	UUN	0	A	P	P	A	A
FGSG_10898	UUN	A	A	A	P	A	A
FGSG_11369	UUN	A	A	A	P	A	A
FGSG_11463	UUN	A	A	A	A	A	P
FGSG_11657	UUN	A	A	A	P	A	A
FGSG_12101	UUN	A	A	A	P	A	A
FGSG_12210	UUN	A	A	A	P	A	A
FGSG_12606	UUN	A	A	A	P	A	A
FGSG_13213	UUN	0	A	A	P	P	P
FGSG_13481	UUN	A	P	A	P	P	P
FGSG_13960	UUN	A	A	A	P	A	A
FGSG_02281	UUN	#N/A	#N/A	#N/A	#N/A	#N/A	#N/A	FGSG_02281
FGSG_07860	UUN	#N/A	#N/A	#N/A	#N/A	#N/A	#N/A	FGSG_07860
FGSG_01311	NUU	#N/A	#N/A	#N/A	#N/A	#N/A	#N/A	FGSG_01311
*#N/A: not expressed.
