# Supplementary material for: A Large-Scale Functional Analysis of Putative Target Genes of Mating-Type Loci Provides Insight into the Regulation of Sexual Development of the Cereal Pathogen Fusarium graminearum
Source: PLoS Genet. 2015 Sep 3;11(9):e1005486. doi: 10.1371/journal.pgen.1005486 (PMC4559316; doi:10.1371/journal.pgen.1005486)
Supplement: S8 Table — (XLSX) [file pgen.1005486.s021.xlsx]

## Sheet: S8 Table
S8 Table. DEGs overlapping between ΔFgVelB and ΔGzGPA1 strains [27, 28].
DEGs	Expression category	with genes down-regulated in DGzGPA1	with genes down-regulated in DFgVelB	with genes down-regulated in both DFgVelB & DGzGPA1	with genes up-regulated in DGzGPA1	with genes up-regulated in DFgVelB	with genes up-regulated in both DFgVelB & DGzGPA1
FGSG_03345	NDD	#N/A*	FGSG_03345	#N/A	#N/A	#N/A	#N/A
FGSG_03463	NDD	#N/A	FGSG_03463	#N/A	#N/A	#N/A	#N/A
FGSG_07435	NDD	#N/A	FGSG_07435	#N/A	#N/A	#N/A	#N/A
FGSG_07645	NDD	FGSG_07645	FGSG_07645	FGSG_07645	#N/A	#N/A	#N/A
FGSG_08893	NDD	#N/A	FGSG_08893	#N/A	#N/A	#N/A	#N/A
FGSG_09814	NDD	#N/A	#N/A	#N/A	#N/A	#N/A	#N/A
FGSG_01677	DND	#N/A	#N/A	#N/A	#N/A	#N/A	#N/A
FGSG_03211	DND	#N/A	FGSG_03211	#N/A	#N/A	#N/A	#N/A
FGSG_03283	DND	#N/A	#N/A	#N/A	#N/A	#N/A	#N/A
FGSG_04441	DND	#N/A	#N/A	#N/A	#N/A	#N/A	#N/A
FGSG_05175	DND	#N/A	#N/A	#N/A	#N/A	#N/A	#N/A
FGSG_06966	DND	#N/A	#N/A	#N/A	#N/A	#N/A	#N/A
FGSG_07500	DND	#N/A	#N/A	#N/A	#N/A	#N/A	#N/A
FGSG_08890	DND	FGSG_08890	FGSG_08890	FGSG_08890	#N/A	#N/A	#N/A
FGSG_08891	DND	#N/A	FGSG_08891	#N/A	#N/A	#N/A	#N/A
FGSG_09213	DND	#N/A	#N/A	#N/A	#N/A	#N/A	#N/A
FGSG_10742	DND	FGSG_10742	#N/A	#N/A	#N/A	#N/A	#N/A
FGSG_13432	DND	#N/A	#N/A	#N/A	#N/A	#N/A	#N/A
FGSG_00422	NND	#N/A	#N/A	#N/A	#N/A	#N/A	#N/A
FGSG_01583	NND	FGSG_01583	FGSG_01583	FGSG_01583	#N/A	#N/A	#N/A
FGSG_04188	NND	#N/A	#N/A	#N/A	#N/A	#N/A	#N/A
FGSG_05151	NND	#N/A	#N/A	#N/A	#N/A	#N/A	#N/A
FGSG_08892	NND	#N/A	#N/A	#N/A	#N/A	#N/A	#N/A
FGSG_11135	NND	#N/A	#N/A	#N/A	#N/A	#N/A	#N/A
FGSG_11368	NND	#N/A	FGSG_11368	#N/A	#N/A	#N/A	#N/A
FGSG_12786	NND	#N/A	FGSG_12786	#N/A	#N/A	#N/A	#N/A
FGSG_13433	NND	#N/A	#N/A	#N/A	#N/A	#N/A	#N/A
FGSG_00093	DDD	#N/A	FGSG_00093	#N/A	#N/A	#N/A	#N/A
FGSG_00115	DDD	#N/A	FGSG_00115	#N/A	#N/A	#N/A	#N/A
FGSG_00116	DDD	#N/A	#N/A	#N/A	#N/A	#N/A	#N/A
FGSG_00117	DDD	#N/A	FGSG_00117	#N/A	#N/A	#N/A	#N/A
FGSG_00348	DDD	FGSG_00348	FGSG_00348	FGSG_00348	#N/A	#N/A	#N/A
FGSG_00412	DDD	#N/A	FGSG_00412	#N/A	#N/A	#N/A	#N/A
FGSG_00413	DDD	#N/A	#N/A	#N/A	#N/A	#N/A	#N/A
FGSG_00531	DDD	FGSG_00531	#N/A	#N/A	#N/A	#N/A	#N/A
FGSG_00701	DDD	#N/A	FGSG_00701	#N/A	#N/A	#N/A	#N/A
FGSG_00775	DDD	FGSG_00775	FGSG_00775	FGSG_00775	#N/A	#N/A	#N/A
FGSG_01239	DDD	FGSG_01239	FGSG_01239	FGSG_01239	#N/A	#N/A	#N/A
FGSG_01366	DDD	#N/A	FGSG_01366	#N/A	#N/A	#N/A	#N/A
FGSG_01458	DDD	FGSG_01458	FGSG_01458	FGSG_01458	#N/A	#N/A	#N/A
FGSG_01477	DDD	FGSG_01477	FGSG_01477	FGSG_01477	#N/A	#N/A	#N/A
FGSG_01482	DDD	#N/A	FGSG_01482	#N/A	#N/A	#N/A	#N/A
FGSG_01483	DDD	#N/A	FGSG_01483	#N/A	#N/A	#N/A	#N/A
FGSG_01688	DDD	#N/A	FGSG_01688	#N/A	#N/A	#N/A	#N/A
FGSG_01763	DDD	#N/A	#N/A	#N/A	#N/A	#N/A	#N/A
FGSG_01764	DDD	#N/A	#N/A	#N/A	FGSG_01764	#N/A	#N/A
FGSG_01790	DDD	#N/A	FGSG_01790	#N/A	#N/A	#N/A	#N/A
FGSG_01827	DDD	#N/A	FGSG_01827	#N/A	#N/A	#N/A	#N/A
FGSG_01872	DDD	FGSG_01872	FGSG_01872	FGSG_01872	#N/A	#N/A	#N/A
FGSG_02052	DDD	FGSG_02052	FGSG_02052	FGSG_02052	#N/A	#N/A	#N/A
FGSG_02085	DDD	FGSG_02085	FGSG_02085	FGSG_02085	#N/A	#N/A	#N/A
FGSG_02354	DDD	#N/A	#N/A	#N/A	#N/A	#N/A	#N/A
FGSG_02885	DDD	FGSG_02885	#N/A	#N/A	#N/A	#N/A	#N/A
FGSG_02895	DDD	#N/A	FGSG_02895	#N/A	#N/A	#N/A	#N/A
FGSG_03116	DDD	FGSG_03116	FGSG_03116	FGSG_03116	#N/A	#N/A	#N/A
FGSG_03118	DDD	FGSG_03118	FGSG_03118	FGSG_03118	#N/A	#N/A	#N/A
FGSG_03217	DDD	FGSG_03217	FGSG_03217	FGSG_03217	#N/A	#N/A	#N/A
FGSG_03241	DDD	FGSG_03241	FGSG_03241	FGSG_03241	#N/A	#N/A	#N/A
FGSG_03569	DDD	#N/A	FGSG_03569	#N/A	#N/A	#N/A	#N/A
FGSG_03608	DDD	FGSG_03608	FGSG_03608	FGSG_03608	#N/A	#N/A	#N/A
FGSG_03638	DDD	#N/A	FGSG_03638	#N/A	#N/A	#N/A	#N/A
FGSG_04079	DDD	#N/A	FGSG_04079	#N/A	#N/A	#N/A	#N/A
FGSG_04162	DDD	FGSG_04162	FGSG_04162	FGSG_04162	#N/A	#N/A	#N/A
FGSG_04176	DDD	#N/A	FGSG_04176	#N/A	#N/A	#N/A	#N/A
FGSG_04180	DDD	#N/A	FGSG_04180	#N/A	#N/A	#N/A	#N/A
FGSG_04223	DDD	#N/A	#N/A	#N/A	#N/A	#N/A	#N/A
FGSG_04236	DDD	FGSG_04236	FGSG_04236	FGSG_04236	#N/A	#N/A	#N/A
FGSG_04480	DDD	FGSG_04480	FGSG_04480	FGSG_04480	#N/A	#N/A	#N/A
FGSG_04879	DDD	FGSG_04879	FGSG_04879	FGSG_04879	#N/A	#N/A	#N/A
FGSG_04975	DDD	#N/A	FGSG_04975	#N/A	#N/A	#N/A	#N/A
FGSG_05061	DDD	#N/A	FGSG_05061	#N/A	#N/A	#N/A	#N/A
FGSG_05246	DDD	#N/A	FGSG_05246	#N/A	#N/A	#N/A	#N/A
FGSG_05291	DDD	#N/A	FGSG_05291	#N/A	#N/A	#N/A	#N/A
FGSG_05486	DDD	#N/A	#N/A	#N/A	#N/A	#N/A	#N/A
FGSG_05652	DDD	#N/A	FGSG_05652	#N/A	#N/A	#N/A	#N/A
FGSG_05663	DDD	#N/A	FGSG_05663	#N/A	#N/A	#N/A	#N/A
FGSG_05748	DDD	FGSG_05748	FGSG_05748	FGSG_05748	#N/A	#N/A	#N/A
FGSG_05818	DDD	#N/A	FGSG_05818	#N/A	#N/A	#N/A	#N/A
FGSG_05833	DDD	#N/A	FGSG_05833	#N/A	#N/A	#N/A	#N/A
FGSG_05889	DDD	FGSG_05889	FGSG_05889	FGSG_05889	#N/A	#N/A	#N/A
FGSG_06059	DDD	FGSG_06059	FGSG_06059	FGSG_06059	#N/A	#N/A	#N/A
FGSG_06076	DDD	FGSG_06076	FGSG_06076	FGSG_06076	#N/A	#N/A	#N/A
FGSG_06133	DDD	#N/A	FGSG_06133	#N/A	#N/A	#N/A	#N/A
FGSG_06332	DDD	FGSG_06332	FGSG_06332	FGSG_06332	#N/A	#N/A	#N/A
FGSG_06952	DDD	FGSG_06952	FGSG_06952	FGSG_06952	#N/A	#N/A	#N/A
FGSG_07578	DDD	FGSG_07578	FGSG_07578	FGSG_07578	#N/A	#N/A	#N/A
FGSG_07869	DDD	FGSG_07869	FGSG_07869	FGSG_07869	#N/A	#N/A	#N/A
FGSG_08320	DDD	FGSG_08320	FGSG_08320	FGSG_08320	#N/A	#N/A	#N/A
FGSG_08519	DDD	FGSG_08519	FGSG_08519	FGSG_08519	#N/A	#N/A	#N/A
FGSG_08651	DDD	#N/A	FGSG_08651	#N/A	#N/A	#N/A	#N/A
FGSG_08794	DDD	FGSG_08794	FGSG_08794	FGSG_08794	#N/A	#N/A	#N/A
FGSG_09066	DDD	#N/A	FGSG_09066	#N/A	#N/A	#N/A	#N/A
FGSG_09182	DDD	#N/A	FGSG_09182	#N/A	#N/A	#N/A	#N/A
FGSG_09183	DDD	#N/A	FGSG_09183	#N/A	#N/A	#N/A	#N/A
FGSG_09184	DDD	#N/A	FGSG_09184	#N/A	#N/A	#N/A	#N/A
FGSG_09186	DDD	#N/A	FGSG_09186	#N/A	#N/A	#N/A	#N/A
FGSG_09187	DDD	#N/A	FGSG_09187	#N/A	#N/A	#N/A	#N/A
FGSG_09288	DDD	#N/A	FGSG_09288	#N/A	#N/A	#N/A	#N/A
FGSG_09443	DDD	#N/A	#N/A	#N/A	#N/A	#N/A	#N/A
FGSG_09479	DDD	#N/A	FGSG_09479	#N/A	#N/A	#N/A	#N/A
FGSG_09718	DDD	FGSG_09718	FGSG_09718	FGSG_09718	#N/A	#N/A	#N/A
FGSG_09779	DDD	#N/A	FGSG_09779	#N/A	#N/A	#N/A	#N/A
FGSG_10024	DDD	#N/A	FGSG_10024	#N/A	#N/A	#N/A	#N/A
FGSG_10143	DDD	FGSG_10143	FGSG_10143	FGSG_10143	#N/A	#N/A	#N/A
FGSG_10478	DDD	FGSG_10478	FGSG_10478	FGSG_10478	#N/A	#N/A	#N/A
FGSG_10579	DDD	#N/A	FGSG_10579	#N/A	#N/A	#N/A	#N/A
FGSG_10581	DDD	#N/A	FGSG_10581	#N/A	#N/A	#N/A	#N/A
FGSG_10599	DDD	#N/A	FGSG_10599	#N/A	FGSG_10599	#N/A	#N/A
FGSG_10818	DDD	FGSG_10818	FGSG_10818	FGSG_10818	#N/A	#N/A	#N/A
FGSG_11422	DDD	#N/A	FGSG_11422	#N/A	#N/A	#N/A	#N/A
FGSG_11939	DDD	FGSG_11939	#N/A	#N/A	#N/A	#N/A	#N/A
FGSG_11962	DDD	#N/A	FGSG_11962	#N/A	#N/A	#N/A	#N/A
FGSG_11963	DDD	#N/A	FGSG_11963	#N/A	#N/A	#N/A	#N/A
FGSG_12024	DDD	FGSG_12024	FGSG_12024	FGSG_12024	#N/A	#N/A	#N/A
FGSG_12112	DDD	#N/A	FGSG_12112	#N/A	#N/A	#N/A	#N/A
FGSG_12248	DDD	FGSG_12248	FGSG_12248	FGSG_12248	#N/A	#N/A	#N/A
FGSG_12461	DDD	FGSG_12461	FGSG_12461	FGSG_12461	#N/A	#N/A	#N/A
FGSG_12785	DDD	#N/A	#N/A	#N/A	#N/A	#N/A	#N/A
FGSG_12944	DDD	FGSG_12944	FGSG_12944	FGSG_12944	#N/A	#N/A	#N/A
FGSG_12965	DDD	FGSG_12965	FGSG_12965	FGSG_12965	#N/A	#N/A	#N/A
FGSG_13162	DDD	#N/A	FGSG_13162	#N/A	#N/A	#N/A	#N/A
FGSG_13349	DDD	#N/A	FGSG_13349	#N/A	#N/A	#N/A	#N/A
FGSG_13420	DDD	#N/A	FGSG_13420	#N/A	#N/A	#N/A	#N/A
FGSG_13454	DDD	FGSG_13454	FGSG_13454	FGSG_13454	#N/A	#N/A	#N/A
FGSG_13917	DDD	FGSG_13917	FGSG_13917	FGSG_13917	#N/A	#N/A	#N/A
FGSG_00023	DDN	#N/A	#N/A	#N/A	#N/A	#N/A	#N/A
FGSG_00054	DDN	#N/A	FGSG_00054	#N/A	FGSG_00054	#N/A	#N/A
FGSG_00095	DDN	#N/A	#N/A	#N/A	#N/A	#N/A	#N/A
FGSG_00172	DDN	#N/A	FGSG_00172	#N/A	#N/A	#N/A	#N/A
FGSG_00407	DDN	#N/A	FGSG_00407	#N/A	#N/A	#N/A	#N/A
FGSG_00409	DDN	#N/A	#N/A	#N/A	#N/A	#N/A	#N/A
FGSG_00532	DDN	#N/A	FGSG_00532	#N/A	#N/A	#N/A	#N/A
FGSG_00624	DDN	FGSG_00624	FGSG_00624	FGSG_00624	#N/A	#N/A	#N/A
FGSG_00642	DDN	#N/A	FGSG_00642	#N/A	#N/A	#N/A	#N/A
FGSG_00739	DDN	#N/A	FGSG_00739	#N/A	#N/A	#N/A	#N/A
FGSG_00806	DDN	#N/A	#N/A	#N/A	#N/A	#N/A	#N/A
FGSG_01026	DDN	#N/A	FGSG_01026	#N/A	#N/A	#N/A	#N/A
FGSG_01196	DDN	#N/A	FGSG_01196	#N/A	#N/A	#N/A	#N/A
FGSG_01268	DDN	#N/A	FGSG_01268	#N/A	#N/A	#N/A	#N/A
FGSG_01559	DDN	FGSG_01559	FGSG_01559	FGSG_01559	#N/A	#N/A	#N/A
FGSG_01563	DDN	#N/A	FGSG_01563	#N/A	#N/A	#N/A	#N/A
FGSG_01603	DDN	FGSG_01603	FGSG_01603	FGSG_01603	#N/A	#N/A	#N/A
FGSG_01631	DDN	#N/A	FGSG_01631	#N/A	#N/A	#N/A	#N/A
FGSG_01661	DDN	FGSG_01661	FGSG_01661	FGSG_01661	#N/A	#N/A	#N/A
FGSG_01693	DDN	#N/A	FGSG_01693	#N/A	#N/A	#N/A	#N/A
FGSG_01734	DDN	FGSG_01734	FGSG_01734	FGSG_01734	#N/A	#N/A	#N/A
FGSG_01735	DDN	#N/A	FGSG_01735	#N/A	#N/A	#N/A	#N/A
FGSG_01752	DDN	#N/A	FGSG_01752	#N/A	#N/A	#N/A	#N/A
FGSG_01766	DDN	#N/A	FGSG_01766	#N/A	#N/A	#N/A	#N/A
FGSG_01767	DDN	#N/A	FGSG_01767	#N/A	#N/A	#N/A	#N/A
FGSG_01800	DDN	#N/A	#N/A	#N/A	#N/A	#N/A	#N/A
FGSG_01807	DDN	#N/A	#N/A	#N/A	#N/A	FGSG_01807	#N/A
FGSG_01826	DDN	#N/A	FGSG_01826	#N/A	#N/A	#N/A	#N/A
FGSG_01862	DDN	FGSG_01862	FGSG_01862	FGSG_01862	#N/A	#N/A	#N/A
FGSG_01942	DDN	#N/A	#N/A	#N/A	#N/A	#N/A	#N/A
FGSG_02051	DDN	#N/A	FGSG_02051	#N/A	#N/A	#N/A	#N/A
FGSG_02061	DDN	FGSG_02061	FGSG_02061	FGSG_02061	#N/A	#N/A	#N/A
FGSG_02070	DDN	#N/A	FGSG_02070	#N/A	#N/A	#N/A	#N/A
FGSG_02136	DDN	#N/A	#N/A	#N/A	#N/A	#N/A	#N/A
FGSG_02210	DDN	#N/A	FGSG_02210	#N/A	#N/A	#N/A	#N/A
FGSG_02249	DDN	#N/A	#N/A	#N/A	#N/A	#N/A	#N/A
FGSG_02266	DDN	#N/A	#N/A	#N/A	#N/A	#N/A	#N/A
FGSG_02278	DDN	#N/A	#N/A	#N/A	FGSG_02278	#N/A	#N/A
FGSG_02285	DDN	#N/A	FGSG_02285	#N/A	#N/A	#N/A	#N/A
FGSG_02291	DDN	#N/A	FGSG_02291	#N/A	#N/A	#N/A	#N/A
FGSG_02297	DDN	#N/A	FGSG_02297	#N/A	FGSG_02297	#N/A	#N/A
FGSG_02298	DDN	#N/A	FGSG_02298	#N/A	#N/A	#N/A	#N/A
FGSG_02300	DDN	#N/A	FGSG_02300	#N/A	#N/A	#N/A	#N/A
FGSG_02301	DDN	#N/A	FGSG_02301	#N/A	#N/A	#N/A	#N/A
FGSG_02302	DDN	#N/A	FGSG_02302	#N/A	#N/A	#N/A	#N/A
FGSG_02303	DDN	#N/A	FGSG_02303	#N/A	#N/A	#N/A	#N/A
FGSG_02304	DDN	#N/A	FGSG_02304	#N/A	FGSG_02304	#N/A	#N/A
FGSG_02332	DDN	#N/A	FGSG_02332	#N/A	#N/A	#N/A	#N/A
FGSG_02336	DDN	#N/A	#N/A	#N/A	FGSG_02336	#N/A	#N/A
FGSG_02339	DDN	#N/A	#N/A	#N/A	#N/A	FGSG_02339	#N/A
FGSG_02426	DDN	#N/A	#N/A	#N/A	#N/A	#N/A	#N/A
FGSG_02550	DDN	FGSG_02550	FGSG_02550	FGSG_02550	#N/A	#N/A	#N/A
FGSG_02551	DDN	FGSG_02551	FGSG_02551	FGSG_02551	#N/A	#N/A	#N/A
FGSG_02556	DDN	#N/A	FGSG_02556	#N/A	#N/A	#N/A	#N/A
FGSG_02691	DDN	#N/A	#N/A	#N/A	#N/A	#N/A	#N/A
FGSG_02692	DDN	#N/A	#N/A	#N/A	#N/A	#N/A	#N/A
FGSG_02751	DDN	#N/A	#N/A	#N/A	#N/A	#N/A	#N/A
FGSG_02803	DDN	#N/A	FGSG_02803	#N/A	#N/A	#N/A	#N/A
FGSG_02871	DDN	#N/A	FGSG_02871	#N/A	#N/A	#N/A	#N/A
FGSG_02966	DDN	#N/A	#N/A	#N/A	FGSG_02966	#N/A	#N/A
FGSG_02982	DDN	#N/A	FGSG_02982	#N/A	#N/A	#N/A	#N/A
FGSG_03027	DDN	#N/A	#N/A	#N/A	#N/A	#N/A	#N/A
FGSG_03123	DDN	#N/A	FGSG_03123	#N/A	#N/A	#N/A	#N/A
FGSG_03143	DDN	FGSG_03143	FGSG_03143	FGSG_03143	#N/A	#N/A	#N/A
FGSG_03148	DDN	#N/A	FGSG_03148	#N/A	#N/A	#N/A	#N/A
FGSG_03152	DDN	#N/A	FGSG_03152	#N/A	#N/A	#N/A	#N/A
FGSG_03184	DDN	#N/A	FGSG_03184	#N/A	#N/A	#N/A	#N/A
FGSG_03189	DDN	FGSG_03189	FGSG_03189	FGSG_03189	#N/A	#N/A	#N/A
FGSG_03212	DDN	#N/A	FGSG_03212	#N/A	#N/A	#N/A	#N/A
FGSG_03247	DDN	#N/A	FGSG_03247	#N/A	#N/A	#N/A	#N/A
FGSG_03249	DDN	#N/A	FGSG_03249	#N/A	#N/A	#N/A	#N/A
FGSG_03255	DDN	FGSG_03255	FGSG_03255	FGSG_03255	#N/A	#N/A	#N/A
FGSG_03270	DDN	#N/A	FGSG_03270	#N/A	#N/A	#N/A	#N/A
FGSG_03432	DDN	#N/A	FGSG_03432	#N/A	#N/A	#N/A	#N/A
FGSG_03550	DDN	FGSG_03550	FGSG_03550	FGSG_03550	#N/A	#N/A	#N/A
FGSG_03659	DDN	#N/A	FGSG_03659	#N/A	#N/A	#N/A	#N/A
FGSG_03662	DDN	#N/A	FGSG_03662	#N/A	#N/A	#N/A	#N/A
FGSG_03673	DDN	FGSG_03673	FGSG_03673	FGSG_03673	#N/A	#N/A	#N/A
FGSG_03674	DDN	#N/A	FGSG_03674	#N/A	#N/A	#N/A	#N/A
FGSG_03678	DDN	#N/A	FGSG_03678	#N/A	#N/A	#N/A	#N/A
FGSG_03689	DDN	FGSG_03689	FGSG_03689	FGSG_03689	#N/A	#N/A	#N/A
FGSG_03738	DDN	#N/A	FGSG_03738	#N/A	#N/A	#N/A	#N/A
FGSG_03757	DDN	#N/A	#N/A	#N/A	#N/A	#N/A	#N/A
FGSG_03778	DDN	#N/A	#N/A	#N/A	FGSG_03778	#N/A	#N/A
FGSG_03842	DDN	FGSG_03842	#N/A	#N/A	#N/A	#N/A	#N/A
FGSG_03845	DDN	#N/A	FGSG_03845	#N/A	#N/A	#N/A	#N/A
FGSG_03859	DDN	#N/A	FGSG_03859	#N/A	#N/A	#N/A	#N/A
FGSG_03911	DDN	#N/A	FGSG_03911	#N/A	#N/A	#N/A	#N/A
FGSG_03914	DDN	FGSG_03914	FGSG_03914	FGSG_03914	#N/A	#N/A	#N/A
FGSG_03956	DDN	FGSG_03956	FGSG_03956	FGSG_03956	#N/A	#N/A	#N/A
FGSG_03969	DDN	#N/A	FGSG_03969	#N/A	#N/A	#N/A	#N/A
FGSG_04226	DDN	#N/A	FGSG_04226	#N/A	#N/A	#N/A	#N/A
FGSG_04239	DDN	#N/A	FGSG_04239	#N/A	#N/A	#N/A	#N/A
FGSG_04317	DDN	#N/A	FGSG_04317	#N/A	#N/A	#N/A	#N/A
FGSG_04390	DDN	FGSG_04390	FGSG_04390	FGSG_04390	#N/A	#N/A	#N/A
FGSG_04465	DDN	FGSG_04465	FGSG_04465	FGSG_04465	#N/A	#N/A	#N/A
FGSG_04471	DDN	#N/A	FGSG_04471	#N/A	#N/A	#N/A	#N/A
FGSG_04519	DDN	#N/A	FGSG_04519	#N/A	#N/A	#N/A	#N/A
FGSG_04525	DDN	#N/A	FGSG_04525	#N/A	#N/A	#N/A	#N/A
FGSG_04526	DDN	#N/A	#N/A	#N/A	#N/A	#N/A	#N/A
FGSG_04537	DDN	#N/A	FGSG_04537	#N/A	#N/A	#N/A	#N/A
FGSG_04538	DDN	#N/A	#N/A	#N/A	#N/A	#N/A	#N/A
FGSG_04572	DDN	#N/A	#N/A	#N/A	#N/A	#N/A	#N/A
FGSG_04579	DDN	#N/A	#N/A	#N/A	FGSG_04579	#N/A	#N/A
FGSG_04597	DDN	#N/A	#N/A	#N/A	#N/A	#N/A	#N/A
FGSG_04612	DDN	#N/A	#N/A	#N/A	#N/A	#N/A	#N/A
FGSG_04633	DDN	#N/A	#N/A	#N/A	#N/A	#N/A	#N/A
FGSG_04642	DDN	#N/A	#N/A	#N/A	#N/A	#N/A	#N/A
FGSG_04649	DDN	#N/A	#N/A	#N/A	#N/A	#N/A	#N/A
FGSG_04650	DDN	#N/A	#N/A	#N/A	#N/A	#N/A	#N/A
FGSG_04735	DDN	#N/A	#N/A	#N/A	#N/A	#N/A	#N/A
FGSG_04768	DDN	#N/A	FGSG_04768	#N/A	#N/A	#N/A	#N/A
FGSG_04805	DDN	#N/A	FGSG_04805	#N/A	#N/A	#N/A	#N/A
FGSG_04809	DDN	#N/A	#N/A	#N/A	#N/A	#N/A	#N/A
FGSG_04810	DDN	#N/A	#N/A	#N/A	#N/A	#N/A	#N/A
FGSG_04811	DDN	#N/A	#N/A	#N/A	#N/A	#N/A	#N/A
FGSG_04813	DDN	#N/A	#N/A	#N/A	#N/A	#N/A	#N/A
FGSG_04870	DDN	#N/A	#N/A	#N/A	#N/A	#N/A	#N/A
FGSG_05059	DDN	#N/A	FGSG_05059	#N/A	#N/A	#N/A	#N/A
FGSG_05132	DDN	#N/A	FGSG_05132	#N/A	#N/A	#N/A	#N/A
FGSG_05232	DDN	#N/A	FGSG_05232	#N/A	#N/A	#N/A	#N/A
FGSG_05239	DDN	FGSG_05239	FGSG_05239	FGSG_05239	#N/A	#N/A	#N/A
FGSG_05349	DDN	#N/A	FGSG_05349	#N/A	#N/A	#N/A	#N/A
FGSG_05475	DDN	#N/A	FGSG_05475	#N/A	#N/A	#N/A	#N/A
FGSG_05594	DDN	#N/A	FGSG_05594	#N/A	#N/A	#N/A	#N/A
FGSG_05678	DDN	FGSG_05678	#N/A	#N/A	#N/A	#N/A	#N/A
FGSG_05797	DDN	#N/A	#N/A	#N/A	#N/A	#N/A	#N/A
FGSG_05839	DDN	#N/A	FGSG_05839	#N/A	#N/A	#N/A	#N/A
FGSG_05847	DDN	#N/A	FGSG_05847	#N/A	#N/A	#N/A	#N/A
FGSG_05882	DDN	#N/A	#N/A	#N/A	#N/A	#N/A	#N/A
FGSG_05906	DDN	#N/A	FGSG_05906	#N/A	#N/A	#N/A	#N/A
FGSG_05940	DDN	#N/A	FGSG_05940	#N/A	#N/A	#N/A	#N/A
FGSG_05995	DDN	#N/A	#N/A	#N/A	#N/A	#N/A	#N/A
FGSG_06010	DDN	#N/A	FGSG_06010	#N/A	#N/A	#N/A	#N/A
FGSG_06208	DDN	#N/A	FGSG_06208	#N/A	#N/A	#N/A	#N/A
FGSG_06278	DDN	#N/A	#N/A	#N/A	#N/A	#N/A	#N/A
FGSG_06285	DDN	FGSG_06285	FGSG_06285	FGSG_06285	#N/A	#N/A	#N/A
FGSG_06296	DDN	#N/A	FGSG_06296	#N/A	#N/A	#N/A	#N/A
FGSG_06486	DDN	#N/A	FGSG_06486	#N/A	#N/A	#N/A	#N/A
FGSG_06548	DDN	#N/A	FGSG_06548	#N/A	#N/A	#N/A	#N/A
FGSG_06549	DDN	#N/A	FGSG_06549	#N/A	#N/A	#N/A	#N/A
FGSG_06550	DDN	#N/A	FGSG_06550	#N/A	#N/A	#N/A	#N/A
FGSG_06554	DDN	#N/A	FGSG_06554	#N/A	#N/A	#N/A	#N/A
FGSG_06766	DDN	#N/A	FGSG_06766	#N/A	#N/A	#N/A	#N/A
FGSG_06779	DDN	#N/A	FGSG_06779	#N/A	#N/A	#N/A	#N/A
FGSG_07067	DDN	FGSG_07067	FGSG_07067	FGSG_07067	#N/A	#N/A	#N/A
FGSG_07068	DDN	#N/A	#N/A	#N/A	#N/A	#N/A	#N/A
FGSG_07216	DDN	#N/A	FGSG_07216	#N/A	#N/A	#N/A	#N/A
FGSG_07375	DDN	#N/A	#N/A	#N/A	#N/A	#N/A	#N/A
FGSG_07534	DDN	#N/A	#N/A	#N/A	#N/A	#N/A	#N/A
FGSG_07546	DDN	FGSG_07546	#N/A	#N/A	#N/A	#N/A	#N/A
FGSG_07558	DDN	#N/A	FGSG_07558	#N/A	#N/A	#N/A	#N/A
FGSG_07561	DDN	#N/A	#N/A	#N/A	#N/A	#N/A	#N/A
FGSG_07565	DDN	#N/A	FGSG_07565	#N/A	#N/A	#N/A	#N/A
FGSG_07569	DDN	#N/A	#N/A	#N/A	#N/A	#N/A	#N/A
FGSG_07630	DDN	#N/A	FGSG_07630	#N/A	#N/A	#N/A	#N/A
FGSG_07637	DDN	#N/A	#N/A	#N/A	#N/A	#N/A	#N/A
FGSG_07659	DDN	#N/A	#N/A	#N/A	#N/A	#N/A	#N/A
FGSG_07680	DDN	FGSG_07680	FGSG_07680	FGSG_07680	#N/A	#N/A	#N/A
FGSG_07714	DDN	#N/A	#N/A	#N/A	#N/A	#N/A	#N/A
FGSG_07718	DDN	#N/A	#N/A	#N/A	#N/A	#N/A	#N/A
FGSG_07734	DDN	#N/A	FGSG_07734	#N/A	#N/A	#N/A	#N/A
FGSG_07743	DDN	#N/A	#N/A	#N/A	#N/A	#N/A	#N/A
FGSG_07753	DDN	#N/A	FGSG_07753	#N/A	#N/A	#N/A	#N/A
FGSG_07754	DDN	#N/A	FGSG_07754	#N/A	FGSG_07754	#N/A	#N/A
FGSG_07759	DDN	#N/A	#N/A	#N/A	#N/A	#N/A	#N/A
FGSG_07786	DDN	#N/A	FGSG_07786	#N/A	#N/A	#N/A	#N/A
FGSG_07812	DDN	#N/A	#N/A	#N/A	#N/A	#N/A	#N/A
FGSG_07813	DDN	#N/A	#N/A	#N/A	#N/A	#N/A	#N/A
FGSG_07814	DDN	#N/A	#N/A	#N/A	#N/A	#N/A	#N/A
FGSG_07816	DDN	#N/A	#N/A	#N/A	#N/A	#N/A	#N/A
FGSG_07820	DDN	#N/A	#N/A	#N/A	#N/A	#N/A	#N/A
FGSG_07821	DDN	#N/A	#N/A	#N/A	#N/A	#N/A	#N/A
FGSG_07822	DDN	#N/A	#N/A	#N/A	#N/A	#N/A	#N/A
FGSG_07823	DDN	#N/A	#N/A	#N/A	#N/A	#N/A	#N/A
FGSG_07824	DDN	#N/A	FGSG_07824	#N/A	#N/A	#N/A	#N/A
FGSG_07894	DDN	#N/A	#N/A	#N/A	#N/A	#N/A	#N/A
FGSG_08013	DDN	FGSG_08013	FGSG_08013	FGSG_08013	#N/A	#N/A	#N/A
FGSG_08049	DDN	#N/A	FGSG_08049	#N/A	#N/A	#N/A	#N/A
FGSG_08073	DDN	#N/A	FGSG_08073	#N/A	#N/A	#N/A	#N/A
FGSG_08145	DDN	#N/A	FGSG_08145	#N/A	#N/A	#N/A	#N/A
FGSG_08154	DDN	#N/A	#N/A	#N/A	#N/A	#N/A	#N/A
FGSG_08155	DDN	#N/A	#N/A	#N/A	#N/A	#N/A	#N/A
FGSG_08156	DDN	#N/A	#N/A	#N/A	#N/A	#N/A	#N/A
FGSG_08157	DDN	#N/A	#N/A	#N/A	FGSG_08157	#N/A	#N/A
FGSG_08160	DDN	#N/A	#N/A	#N/A	#N/A	#N/A	#N/A
FGSG_08171	DDN	#N/A	#N/A	#N/A	#N/A	#N/A	#N/A
FGSG_08214	DDN	#N/A	FGSG_08214	#N/A	#N/A	#N/A	#N/A
FGSG_08230	DDN	#N/A	FGSG_08230	#N/A	#N/A	#N/A	#N/A
FGSG_08236	DDN	#N/A	#N/A	#N/A	#N/A	#N/A	#N/A
FGSG_08244	DDN	#N/A	FGSG_08244	#N/A	#N/A	#N/A	#N/A
FGSG_08302	DDN	FGSG_08302	FGSG_08302	FGSG_08302	#N/A	#N/A	#N/A
FGSG_08348	DDN	FGSG_08348	FGSG_08348	FGSG_08348	#N/A	#N/A	#N/A
FGSG_08404	DDN	#N/A	FGSG_08404	#N/A	#N/A	#N/A	#N/A
FGSG_08414	DDN	#N/A	#N/A	#N/A	#N/A	#N/A	#N/A
FGSG_08416	DDN	#N/A	FGSG_08416	#N/A	#N/A	#N/A	#N/A
FGSG_08440	DDN	#N/A	#N/A	#N/A	#N/A	#N/A	#N/A
FGSG_08508	DDN	#N/A	FGSG_08508	#N/A	#N/A	#N/A	#N/A
FGSG_08677	DDN	#N/A	#N/A	#N/A	#N/A	#N/A	#N/A
FGSG_08795	DDN	FGSG_08795	FGSG_08795	FGSG_08795	#N/A	#N/A	#N/A
FGSG_08878	DDN	#N/A	FGSG_08878	#N/A	#N/A	#N/A	#N/A
FGSG_08912	DDN	FGSG_08912	FGSG_08912	FGSG_08912	#N/A	#N/A	#N/A
FGSG_09032	DDN	#N/A	FGSG_09032	#N/A	#N/A	#N/A	#N/A
FGSG_09051	DDN	#N/A	#N/A	#N/A	#N/A	#N/A	#N/A
FGSG_09117	DDN	#N/A	#N/A	#N/A	#N/A	#N/A	#N/A
FGSG_09149	DDN	#N/A	#N/A	#N/A	#N/A	#N/A	#N/A
FGSG_09150	DDN	#N/A	#N/A	#N/A	#N/A	#N/A	#N/A
FGSG_09151	DDN	#N/A	#N/A	#N/A	FGSG_09151	#N/A	#N/A
FGSG_09152	DDN	#N/A	FGSG_09152	#N/A	#N/A	#N/A	#N/A
FGSG_09153	DDN	#N/A	#N/A	#N/A	#N/A	#N/A	#N/A
FGSG_09159	DDN	FGSG_09159	FGSG_09159	FGSG_09159	#N/A	#N/A	#N/A
FGSG_09161	DDN	#N/A	FGSG_09161	#N/A	#N/A	#N/A	#N/A
FGSG_09204	DDN	#N/A	FGSG_09204	#N/A	#N/A	#N/A	#N/A
FGSG_09205	DDN	#N/A	FGSG_09205	#N/A	#N/A	#N/A	#N/A
FGSG_09246	DDN	#N/A	FGSG_09246	#N/A	#N/A	#N/A	#N/A
FGSG_09247	DDN	#N/A	#N/A	#N/A	#N/A	#N/A	#N/A
FGSG_09248	DDN	#N/A	#N/A	#N/A	#N/A	#N/A	#N/A
FGSG_09268	DDN	#N/A	FGSG_09268	#N/A	#N/A	#N/A	#N/A
FGSG_09382	DDN	FGSG_09382	FGSG_09382	FGSG_09382	#N/A	#N/A	#N/A
FGSG_09522	DDN	#N/A	FGSG_09522	#N/A	#N/A	#N/A	#N/A
FGSG_09529	DDN	FGSG_09529	FGSG_09529	FGSG_09529	#N/A	#N/A	#N/A
FGSG_09623	DDN	#N/A	FGSG_09623	#N/A	#N/A	#N/A	#N/A
FGSG_09625	DDN	#N/A	FGSG_09625	#N/A	#N/A	#N/A	#N/A
FGSG_09707	DDN	#N/A	FGSG_09707	#N/A	#N/A	#N/A	#N/A
FGSG_10003	DDN	#N/A	FGSG_10003	#N/A	#N/A	#N/A	#N/A
FGSG_10008	DDN	#N/A	#N/A	#N/A	#N/A	#N/A	#N/A
FGSG_10013	DDN	#N/A	FGSG_10013	#N/A	#N/A	#N/A	#N/A
FGSG_10052	DDN	#N/A	#N/A	#N/A	#N/A	#N/A	#N/A
FGSG_10132	DDN	#N/A	FGSG_10132	#N/A	#N/A	#N/A	#N/A
FGSG_10316	DDN	#N/A	FGSG_10316	#N/A	#N/A	#N/A	#N/A
FGSG_10326	DDN	FGSG_10326	FGSG_10326	FGSG_10326	#N/A	#N/A	#N/A
FGSG_10359	DDN	#N/A	FGSG_10359	#N/A	#N/A	#N/A	#N/A
FGSG_10442	DDN	#N/A	#N/A	#N/A	#N/A	#N/A	#N/A
FGSG_10453	DDN	#N/A	FGSG_10453	#N/A	#N/A	#N/A	#N/A
FGSG_10456	DDN	#N/A	#N/A	#N/A	#N/A	#N/A	#N/A
FGSG_10457	DDN	#N/A	#N/A	#N/A	#N/A	#N/A	#N/A
FGSG_10504	DDN	#N/A	FGSG_10504	#N/A	#N/A	#N/A	#N/A
FGSG_10507	DDN	#N/A	#N/A	#N/A	#N/A	#N/A	#N/A
FGSG_10508	DDN	#N/A	#N/A	#N/A	#N/A	#N/A	#N/A
FGSG_10570	DDN	FGSG_10570	#N/A	#N/A	#N/A	FGSG_10570	#N/A
FGSG_10588	DDN	#N/A	#N/A	#N/A	#N/A	#N/A	#N/A
FGSG_10589	DDN	#N/A	#N/A	#N/A	#N/A	#N/A	#N/A
FGSG_10603	DDN	#N/A	#N/A	#N/A	#N/A	#N/A	#N/A
FGSG_10608	DDN	#N/A	#N/A	#N/A	#N/A	#N/A	#N/A
FGSG_10618	DDN	FGSG_10618	#N/A	#N/A	#N/A	#N/A	#N/A
FGSG_10629	DDN	FGSG_10629	FGSG_10629	FGSG_10629	#N/A	#N/A	#N/A
FGSG_10659	DDN	#N/A	#N/A	#N/A	#N/A	FGSG_10659	#N/A
FGSG_10677	DDN	#N/A	#N/A	#N/A	#N/A	#N/A	#N/A
FGSG_11019	DDN	#N/A	FGSG_11019	#N/A	#N/A	#N/A	#N/A
FGSG_11029	DDN	#N/A	#N/A	#N/A	#N/A	#N/A	#N/A
FGSG_11032	DDN	#N/A	FGSG_11032	#N/A	#N/A	#N/A	#N/A
FGSG_11081	DDN	#N/A	FGSG_11081	#N/A	FGSG_11081	#N/A	#N/A
FGSG_11084	DDN	#N/A	#N/A	#N/A	#N/A	#N/A	#N/A
FGSG_11086	DDN	#N/A	#N/A	#N/A	#N/A	#N/A	#N/A
FGSG_11093	DDN	#N/A	#N/A	#N/A	#N/A	#N/A	#N/A
FGSG_11104	DDN	#N/A	FGSG_11104	#N/A	#N/A	#N/A	#N/A
FGSG_11105	DDN	#N/A	FGSG_11105	#N/A	#N/A	#N/A	#N/A
FGSG_11169	DDN	#N/A	#N/A	#N/A	#N/A	#N/A	#N/A
FGSG_11183	DDN	#N/A	FGSG_11183	#N/A	#N/A	#N/A	#N/A
FGSG_11204	DDN	FGSG_11204	FGSG_11204	FGSG_11204	#N/A	#N/A	#N/A
FGSG_11234	DDN	#N/A	#N/A	#N/A	#N/A	#N/A	#N/A
FGSG_11246	DDN	#N/A	#N/A	#N/A	#N/A	#N/A	#N/A
FGSG_11247	DDN	#N/A	#N/A	#N/A	#N/A	#N/A	#N/A
FGSG_11367	DDN	#N/A	#N/A	#N/A	#N/A	#N/A	#N/A
FGSG_11413	DDN	#N/A	FGSG_11413	#N/A	FGSG_11413	#N/A	#N/A
FGSG_11419	DDN	#N/A	#N/A	#N/A	#N/A	#N/A	#N/A
FGSG_11426	DDN	#N/A	#N/A	#N/A	#N/A	#N/A	#N/A
FGSG_11509	DDN	#N/A	#N/A	#N/A	#N/A	#N/A	#N/A
FGSG_11525	DDN	#N/A	#N/A	#N/A	FGSG_11525	#N/A	#N/A
FGSG_11536	DDN	#N/A	FGSG_11536	#N/A	#N/A	#N/A	#N/A
FGSG_11579	DDN	#N/A	#N/A	#N/A	#N/A	#N/A	#N/A
FGSG_11580	DDN	FGSG_11580	#N/A	#N/A	#N/A	#N/A	#N/A
FGSG_11581	DDN	#N/A	#N/A	#N/A	#N/A	#N/A	#N/A
FGSG_11584	DDN	#N/A	#N/A	#N/A	#N/A	#N/A	#N/A
FGSG_11585	DDN	#N/A	#N/A	#N/A	#N/A	#N/A	#N/A
FGSG_11605	DDN	#N/A	#N/A	#N/A	#N/A	#N/A	#N/A
FGSG_11606	DDN	#N/A	#N/A	#N/A	#N/A	#N/A	#N/A
FGSG_11641	DDN	#N/A	#N/A	#N/A	#N/A	#N/A	#N/A
FGSG_11652	DDN	#N/A	FGSG_11652	#N/A	#N/A	#N/A	#N/A
FGSG_11667	DDN	#N/A	FGSG_11667	#N/A	#N/A	#N/A	#N/A
FGSG_11696	DDN	#N/A	FGSG_11696	#N/A	#N/A	#N/A	#N/A
FGSG_11811	DDN	#N/A	#N/A	#N/A	FGSG_11811	#N/A	#N/A
FGSG_11815	DDN	#N/A	#N/A	#N/A	#N/A	#N/A	#N/A
FGSG_11822	DDN	#N/A	FGSG_11822	#N/A	#N/A	#N/A	#N/A
FGSG_11826	DDN	#N/A	FGSG_11826	#N/A	#N/A	#N/A	#N/A
FGSG_11827	DDN	#N/A	FGSG_11827	#N/A	#N/A	#N/A	#N/A
FGSG_11866	DDN	#N/A	FGSG_11866	#N/A	#N/A	#N/A	#N/A
FGSG_12011	DDN	#N/A	FGSG_12011	#N/A	#N/A	#N/A	#N/A
FGSG_12012	DDN	#N/A	FGSG_12012	#N/A	#N/A	#N/A	#N/A
FGSG_12066	DDN	#N/A	FGSG_12066	#N/A	#N/A	#N/A	#N/A
FGSG_12207	DDN	FGSG_12207	FGSG_12207	FGSG_12207	#N/A	#N/A	#N/A
FGSG_12208	DDN	#N/A	#N/A	#N/A	#N/A	#N/A	#N/A
FGSG_12209	DDN	#N/A	FGSG_12209	#N/A	#N/A	#N/A	#N/A
FGSG_12219	DDN	#N/A	#N/A	#N/A	#N/A	#N/A	#N/A
FGSG_12220	DDN	#N/A	#N/A	#N/A	#N/A	#N/A	#N/A
FGSG_12227	DDN	#N/A	#N/A	#N/A	#N/A	#N/A	#N/A
FGSG_12256	DDN	FGSG_12256	FGSG_12256	FGSG_12256	#N/A	#N/A	#N/A
FGSG_12390	DDN	#N/A	FGSG_12390	#N/A	#N/A	#N/A	#N/A
FGSG_12503	DDN	#N/A	FGSG_12503	#N/A	#N/A	#N/A	#N/A
FGSG_12618	DDN	#N/A	#N/A	#N/A	#N/A	#N/A	#N/A
FGSG_12624	DDN	#N/A	#N/A	#N/A	#N/A	#N/A	#N/A
FGSG_12824	DDN	#N/A	FGSG_12824	#N/A	#N/A	#N/A	#N/A
FGSG_12930	DDN	#N/A	#N/A	#N/A	#N/A	#N/A	#N/A
FGSG_13094	DDN	#N/A	FGSG_13094	#N/A	#N/A	#N/A	#N/A
FGSG_13159	DDN	#N/A	#N/A	#N/A	#N/A	#N/A	#N/A
FGSG_13198	DDN	#N/A	FGSG_13198	#N/A	#N/A	#N/A	#N/A
FGSG_13230	DDN	#N/A	FGSG_13230	#N/A	#N/A	#N/A	#N/A
FGSG_13289	DDN	#N/A	FGSG_13289	#N/A	#N/A	#N/A	#N/A
FGSG_13416	DDN	#N/A	FGSG_13416	#N/A	#N/A	#N/A	#N/A
FGSG_13425	DDN	#N/A	#N/A	#N/A	#N/A	#N/A	#N/A
FGSG_13428	DDN	#N/A	#N/A	#N/A	#N/A	#N/A	#N/A
FGSG_13429	DDN	#N/A	#N/A	#N/A	#N/A	#N/A	#N/A
FGSG_13474	DDN	#N/A	#N/A	#N/A	#N/A	#N/A	#N/A
FGSG_13480	DDN	#N/A	#N/A	#N/A	#N/A	#N/A	#N/A
FGSG_13604	DDN	FGSG_13604	FGSG_13604	FGSG_13604	#N/A	#N/A	#N/A
FGSG_13618	DDN	#N/A	FGSG_13618	#N/A	#N/A	#N/A	#N/A
FGSG_13650	DDN	FGSG_13650	FGSG_13650	FGSG_13650	#N/A	#N/A	#N/A
FGSG_13708	DDN	#N/A	FGSG_13708	#N/A	#N/A	#N/A	#N/A
FGSG_13762	DDN	#N/A	FGSG_13762	#N/A	#N/A	#N/A	#N/A
FGSG_13777	DDN	#N/A	#N/A	#N/A	#N/A	#N/A	#N/A
FGSG_13806	DDN	#N/A	#N/A	#N/A	#N/A	#N/A	#N/A
FGSG_13822	DDN	#N/A	#N/A	#N/A	#N/A	#N/A	#N/A
FGSG_13827	DDN	#N/A	FGSG_13827	#N/A	FGSG_13827	#N/A	#N/A
FGSG_13860	DDN	#N/A	#N/A	#N/A	#N/A	#N/A	#N/A
FGSG_13861	DDN	FGSG_13861	FGSG_13861	FGSG_13861	#N/A	#N/A	#N/A
FGSG_13940	DDN	#N/A	#N/A	#N/A	#N/A	#N/A	#N/A
FGSG_13985	DDN	#N/A	#N/A	#N/A	#N/A	FGSG_13985	#N/A
FGSG_14003	DDN	#N/A	#N/A	#N/A	#N/A	#N/A	#N/A
FGSG_14004	DDN	#N/A	#N/A	#N/A	#N/A	#N/A	#N/A
FGSG_14015	DDN	#N/A	FGSG_14015	#N/A	#N/A	#N/A	#N/A
FGSG_14022	DDN	#N/A	#N/A	#N/A	#N/A	FGSG_14022	#N/A
FGSG_14023	DDN	#N/A	#N/A	#N/A	#N/A	FGSG_14023	#N/A
FGSG_14024	DDN	#N/A	#N/A	#N/A	#N/A	#N/A	#N/A
FGSG_14025	DDN	#N/A	#N/A	#N/A	#N/A	#N/A	#N/A
FGSG_14026	DDN	#N/A	#N/A	#N/A	#N/A	#N/A	#N/A
FGSG_14029	DDN	#N/A	FGSG_14029	#N/A	#N/A	#N/A	#N/A
FGSG_14030	DDN	#N/A	#N/A	#N/A	#N/A	#N/A	#N/A
FGSG_00928	NDN	FGSG_00928	#N/A	#N/A	#N/A	#N/A	#N/A
FGSG_00937	NDN	#N/A	#N/A	#N/A	#N/A	#N/A	#N/A
FGSG_01214	NDN	#N/A	#N/A	#N/A	#N/A	#N/A	#N/A
FGSG_01662	NDN	FGSG_01662	FGSG_01662	FGSG_01662	#N/A	#N/A	#N/A
FGSG_02248	NDN	#N/A	FGSG_02248	#N/A	#N/A	#N/A	#N/A
FGSG_02313	NDN	#N/A	#N/A	#N/A	#N/A	#N/A	#N/A
FGSG_02374	NDN	#N/A	#N/A	#N/A	#N/A	#N/A	#N/A
FGSG_02908	NDN	#N/A	#N/A	#N/A	#N/A	#N/A	#N/A
FGSG_02947	NDN	FGSG_02947	FGSG_02947	FGSG_02947	#N/A	#N/A	#N/A
FGSG_02993	NDN	#N/A	#N/A	#N/A	#N/A	#N/A	#N/A
FGSG_03010	NDN	#N/A	FGSG_03010	#N/A	#N/A	#N/A	#N/A
FGSG_03043	NDN	FGSG_03043	#N/A	#N/A	#N/A	#N/A	#N/A
FGSG_03246	NDN	#N/A	#N/A	#N/A	#N/A	#N/A	#N/A
FGSG_03367	NDN	#N/A	#N/A	#N/A	#N/A	#N/A	#N/A
FGSG_03430	NDN	#N/A	#N/A	#N/A	#N/A	#N/A	#N/A
FGSG_03444	NDN	#N/A	FGSG_03444	#N/A	#N/A	#N/A	#N/A
FGSG_03493	NDN	#N/A	#N/A	#N/A	#N/A	#N/A	#N/A
FGSG_03634	NDN	#N/A	#N/A	#N/A	#N/A	#N/A	#N/A
FGSG_03750	NDN	#N/A	FGSG_03750	#N/A	#N/A	#N/A	#N/A
FGSG_03954	NDN	#N/A	FGSG_03954	#N/A	#N/A	#N/A	#N/A
FGSG_04012	NDN	#N/A	#N/A	#N/A	#N/A	#N/A	#N/A
FGSG_04224	NDN	FGSG_04224	FGSG_04224	FGSG_04224	#N/A	#N/A	#N/A
FGSG_04494	NDN	FGSG_04494	#N/A	#N/A	#N/A	#N/A	#N/A
FGSG_04559	NDN	#N/A	FGSG_04559	#N/A	#N/A	#N/A	#N/A
FGSG_04569	NDN	FGSG_04569	FGSG_04569	FGSG_04569	#N/A	#N/A	#N/A
FGSG_04587	NDN	#N/A	FGSG_04587	#N/A	#N/A	#N/A	#N/A
FGSG_04667	NDN	FGSG_04667	FGSG_04667	FGSG_04667	#N/A	#N/A	#N/A
FGSG_04837	NDN	#N/A	FGSG_04837	#N/A	#N/A	#N/A	#N/A
FGSG_04864	NDN	FGSG_04864	#N/A	#N/A	#N/A	#N/A	#N/A
FGSG_04894	NDN	FGSG_04894	FGSG_04894	FGSG_04894	#N/A	#N/A	#N/A
FGSG_04903	NDN	#N/A	#N/A	#N/A	#N/A	#N/A	#N/A
FGSG_04952	NDN	FGSG_04952	#N/A	#N/A	#N/A	#N/A	#N/A
FGSG_05295	NDN	#N/A	FGSG_05295	#N/A	#N/A	#N/A	#N/A
FGSG_05613	NDN	#N/A	#N/A	#N/A	#N/A	#N/A	#N/A
FGSG_05628	NDN	FGSG_05628	FGSG_05628	FGSG_05628	#N/A	#N/A	#N/A
FGSG_06118	NDN	#N/A	#N/A	#N/A	#N/A	#N/A	#N/A
FGSG_06602	NDN	FGSG_06602	FGSG_06602	FGSG_06602	#N/A	#N/A	#N/A
FGSG_07596	NDN	#N/A	FGSG_07596	#N/A	#N/A	#N/A	#N/A
FGSG_07825	NDN	#N/A	#N/A	#N/A	#N/A	#N/A	#N/A
FGSG_07997	NDN	#N/A	#N/A	#N/A	#N/A	#N/A	#N/A
FGSG_08001	NDN	#N/A	#N/A	#N/A	#N/A	#N/A	#N/A
FGSG_08039	NDN	#N/A	#N/A	#N/A	#N/A	#N/A	#N/A
FGSG_08127	NDN	#N/A	#N/A	#N/A	#N/A	#N/A	#N/A
FGSG_08956	NDN	#N/A	#N/A	#N/A	#N/A	#N/A	#N/A
FGSG_08958	NDN	#N/A	#N/A	#N/A	#N/A	#N/A	#N/A
FGSG_08992	NDN	FGSG_08992	FGSG_08992	FGSG_08992	#N/A	#N/A	#N/A
FGSG_09044	NDN	#N/A	FGSG_09044	#N/A	#N/A	#N/A	#N/A
FGSG_09072	NDN	#N/A	#N/A	#N/A	FGSG_09072	FGSG_09072	FGSG_09072
FGSG_09073	NDN	#N/A	#N/A	#N/A	#N/A	#N/A	#N/A
FGSG_09089	NDN	#N/A	#N/A	#N/A	#N/A	#N/A	#N/A
FGSG_09113	NDN	#N/A	FGSG_09113	#N/A	#N/A	#N/A	#N/A
FGSG_09394	NDN	#N/A	#N/A	#N/A	#N/A	#N/A	#N/A
FGSG_09451	NDN	#N/A	FGSG_09451	#N/A	#N/A	#N/A	#N/A
FGSG_10631	NDN	#N/A	#N/A	#N/A	#N/A	#N/A	#N/A
FGSG_11253	NDN	FGSG_11253	FGSG_11253	FGSG_11253	#N/A	#N/A	#N/A
FGSG_11707	NDN	#N/A	#N/A	#N/A	#N/A	#N/A	#N/A
FGSG_11924	NDN	#N/A	FGSG_11924	#N/A	#N/A	#N/A	#N/A
FGSG_12113	NDN	#N/A	#N/A	#N/A	#N/A	#N/A	#N/A
FGSG_12225	NDN	#N/A	FGSG_12225	#N/A	#N/A	#N/A	#N/A
FGSG_12477	NDN	FGSG_12477	FGSG_12477	FGSG_12477	#N/A	#N/A	#N/A
FGSG_12478	NDN	FGSG_12478	FGSG_12478	FGSG_12478	#N/A	#N/A	#N/A
FGSG_13438	NDN	#N/A	#N/A	#N/A	#N/A	#N/A	#N/A
FGSG_13445	NDN	#N/A	#N/A	#N/A	#N/A	#N/A	#N/A
FGSG_13464	NDN	#N/A	#N/A	#N/A	#N/A	#N/A	#N/A
FGSG_13517	NDN	#N/A	FGSG_13517	#N/A	#N/A	#N/A	#N/A
FGSG_13829	NDN	#N/A	#N/A	#N/A	#N/A	#N/A	#N/A
FGSG_13962	NDN	#N/A	#N/A	#N/A	FGSG_13962	#N/A	#N/A
FGSG_14031	NDN	#N/A	#N/A	#N/A	#N/A	#N/A	#N/A
FGSG_00105	DNN	FGSG_00105	FGSG_00105	FGSG_00105	#N/A	#N/A	#N/A
FGSG_00177	DNN	#N/A	#N/A	#N/A	#N/A	#N/A	#N/A
FGSG_00199	DNN	#N/A	FGSG_00199	#N/A	#N/A	#N/A	#N/A
FGSG_00415	DNN	#N/A	#N/A	#N/A	#N/A	#N/A	#N/A
FGSG_00450	DNN	#N/A	#N/A	#N/A	#N/A	#N/A	#N/A
FGSG_00492	DNN	#N/A	#N/A	#N/A	#N/A	#N/A	#N/A
FGSG_00709	DNN	#N/A	#N/A	#N/A	#N/A	#N/A	#N/A
FGSG_00771	DNN	#N/A	FGSG_00771	#N/A	#N/A	#N/A	#N/A
FGSG_00963	DNN	#N/A	FGSG_00963	#N/A	#N/A	#N/A	#N/A
FGSG_01120	DNN	#N/A	FGSG_01120	#N/A	#N/A	#N/A	#N/A
FGSG_01250	DNN	#N/A	FGSG_01250	#N/A	#N/A	#N/A	#N/A
FGSG_01459	DNN	#N/A	FGSG_01459	#N/A	#N/A	#N/A	#N/A
FGSG_01486	DNN	#N/A	#N/A	#N/A	#N/A	#N/A	#N/A
FGSG_01507	DNN	#N/A	FGSG_01507	#N/A	#N/A	#N/A	#N/A
FGSG_01523	DNN	#N/A	#N/A	#N/A	#N/A	#N/A	#N/A
FGSG_01547	DNN	#N/A	FGSG_01547	#N/A	#N/A	#N/A	#N/A
FGSG_01717	DNN	#N/A	FGSG_01717	#N/A	#N/A	#N/A	#N/A
FGSG_01751	DNN	#N/A	FGSG_01751	#N/A	#N/A	#N/A	#N/A
FGSG_01851	DNN	#N/A	#N/A	#N/A	#N/A	#N/A	#N/A
FGSG_02202	DNN	#N/A	#N/A	#N/A	#N/A	#N/A	#N/A
FGSG_02220	DNN	#N/A	FGSG_02220	#N/A	#N/A	#N/A	#N/A
FGSG_02373	DNN	#N/A	FGSG_02373	#N/A	#N/A	#N/A	#N/A
FGSG_02414	DNN	#N/A	FGSG_02414	#N/A	#N/A	#N/A	#N/A
FGSG_02645	DNN	#N/A	FGSG_02645	#N/A	#N/A	#N/A	#N/A
FGSG_02869	DNN	#N/A	FGSG_02869	#N/A	#N/A	#N/A	#N/A
FGSG_03126	DNN	#N/A	#N/A	#N/A	#N/A	#N/A	#N/A
FGSG_03312	DNN	#N/A	#N/A	#N/A	#N/A	#N/A	#N/A
FGSG_03387	DNN	FGSG_03387	FGSG_03387	FGSG_03387	#N/A	#N/A	#N/A
FGSG_03486	DNN	#N/A	FGSG_03486	#N/A	#N/A	#N/A	#N/A
FGSG_03646	DNN	FGSG_03646	#N/A	#N/A	#N/A	#N/A	#N/A
FGSG_03761	DNN	#N/A	#N/A	#N/A	FGSG_03761	#N/A	#N/A
FGSG_03830	DNN	FGSG_03830	#N/A	#N/A	#N/A	#N/A	#N/A
FGSG_03831	DNN	#N/A	#N/A	#N/A	#N/A	#N/A	#N/A
FGSG_04152	DNN	#N/A	#N/A	#N/A	#N/A	#N/A	#N/A
FGSG_04155	DNN	#N/A	#N/A	#N/A	#N/A	#N/A	#N/A
FGSG_04177	DNN	#N/A	FGSG_04177	#N/A	#N/A	#N/A	#N/A
FGSG_04388	DNN	#N/A	#N/A	#N/A	#N/A	#N/A	#N/A
FGSG_04402	DNN	#N/A	#N/A	#N/A	#N/A	#N/A	#N/A
FGSG_04452	DNN	#N/A	#N/A	#N/A	#N/A	#N/A	#N/A
FGSG_04507	DNN	#N/A	#N/A	#N/A	#N/A	#N/A	#N/A
FGSG_04512	DNN	#N/A	#N/A	#N/A	#N/A	#N/A	#N/A
FGSG_04596	DNN	#N/A	#N/A	#N/A	#N/A	#N/A	#N/A
FGSG_04628	DNN	#N/A	#N/A	#N/A	#N/A	#N/A	#N/A
FGSG_04632	DNN	#N/A	#N/A	#N/A	#N/A	#N/A	#N/A
FGSG_04848	DNN	FGSG_04848	FGSG_04848	FGSG_04848	#N/A	#N/A	#N/A
FGSG_04876	DNN	#N/A	FGSG_04876	#N/A	#N/A	#N/A	#N/A
FGSG_04946	DNN	#N/A	#N/A	#N/A	#N/A	#N/A	#N/A
FGSG_05123	DNN	#N/A	#N/A	#N/A	#N/A	#N/A	#N/A
FGSG_05234	DNN	#N/A	#N/A	#N/A	#N/A	#N/A	#N/A
FGSG_05236	DNN	#N/A	#N/A	#N/A	#N/A	#N/A	#N/A
FGSG_05352	DNN	FGSG_05352	FGSG_05352	FGSG_05352	#N/A	#N/A	#N/A
FGSG_05677	DNN	#N/A	#N/A	#N/A	#N/A	#N/A	#N/A
FGSG_05690	DNN	#N/A	#N/A	#N/A	#N/A	#N/A	#N/A
FGSG_05908	DNN	#N/A	FGSG_05908	#N/A	#N/A	#N/A	#N/A
FGSG_05979	DNN	#N/A	FGSG_05979	#N/A	#N/A	#N/A	#N/A
FGSG_06039	DNN	#N/A	FGSG_06039	#N/A	#N/A	#N/A	#N/A
FGSG_06110	DNN	#N/A	FGSG_06110	#N/A	#N/A	#N/A	#N/A
FGSG_06127	DNN	#N/A	#N/A	#N/A	#N/A	#N/A	#N/A
FGSG_06149	DNN	FGSG_06149	FGSG_06149	FGSG_06149	#N/A	#N/A	#N/A
FGSG_06397	DNN	#N/A	#N/A	#N/A	#N/A	#N/A	#N/A
FGSG_06414	DNN	#N/A	#N/A	#N/A	#N/A	#N/A	#N/A
FGSG_06561	DNN	#N/A	FGSG_06561	#N/A	#N/A	#N/A	#N/A
FGSG_06596	DNN	#N/A	FGSG_06596	#N/A	#N/A	#N/A	#N/A
FGSG_06619	DNN	#N/A	FGSG_06619	#N/A	#N/A	#N/A	#N/A
FGSG_06775	DNN	#N/A	FGSG_06775	#N/A	#N/A	#N/A	#N/A
FGSG_06784	DNN	FGSG_06784	FGSG_06784	FGSG_06784	#N/A	#N/A	#N/A
FGSG_06842	DNN	#N/A	FGSG_06842	#N/A	#N/A	#N/A	#N/A
FGSG_07152	DNN	#N/A	#N/A	#N/A	#N/A	#N/A	#N/A
FGSG_07312	DNN	#N/A	#N/A	#N/A	#N/A	#N/A	#N/A
FGSG_07389	DNN	#N/A	FGSG_07389	#N/A	#N/A	#N/A	#N/A
FGSG_07477	DNN	#N/A	#N/A	#N/A	#N/A	#N/A	#N/A
FGSG_07530	DNN	#N/A	FGSG_07530	#N/A	#N/A	#N/A	#N/A
FGSG_07744	DNN	#N/A	FGSG_07744	#N/A	#N/A	#N/A	#N/A
FGSG_07745	DNN	#N/A	FGSG_07745	#N/A	#N/A	#N/A	#N/A
FGSG_07861	DNN	#N/A	FGSG_07861	#N/A	#N/A	#N/A	#N/A
FGSG_07866	DNN	#N/A	#N/A	#N/A	#N/A	#N/A	#N/A
FGSG_08050	DNN	#N/A	FGSG_08050	#N/A	#N/A	#N/A	#N/A
FGSG_08065	DNN	#N/A	FGSG_08065	#N/A	#N/A	#N/A	#N/A
FGSG_08450	DNN	#N/A	FGSG_08450	#N/A	#N/A	#N/A	#N/A
FGSG_08597	DNN	FGSG_08597	#N/A	#N/A	#N/A	#N/A	#N/A
FGSG_08624	DNN	#N/A	FGSG_08624	#N/A	#N/A	#N/A	#N/A
FGSG_08749	DNN	#N/A	FGSG_08749	#N/A	#N/A	#N/A	#N/A
FGSG_08818	DNN	#N/A	FGSG_08818	#N/A	#N/A	#N/A	#N/A
FGSG_08844	DNN	#N/A	FGSG_08844	#N/A	#N/A	#N/A	#N/A
FGSG_08969	DNN	#N/A	#N/A	#N/A	#N/A	#N/A	#N/A
FGSG_09019	DNN	#N/A	FGSG_09019	#N/A	#N/A	#N/A	#N/A
FGSG_09081	DNN	FGSG_09081	#N/A	#N/A	#N/A	#N/A	#N/A
FGSG_09082	DNN	#N/A	#N/A	#N/A	#N/A	#N/A	#N/A
FGSG_09145	DNN	#N/A	#N/A	#N/A	#N/A	#N/A	#N/A
FGSG_09742	DNN	FGSG_09742	FGSG_09742	FGSG_09742	#N/A	#N/A	#N/A
FGSG_09877	DNN	#N/A	FGSG_09877	#N/A	#N/A	#N/A	#N/A
FGSG_10311	DNN	#N/A	#N/A	#N/A	#N/A	#N/A	#N/A
FGSG_10396	DNN	#N/A	#N/A	#N/A	#N/A	#N/A	#N/A
FGSG_10761	DNN	#N/A	FGSG_10761	#N/A	#N/A	#N/A	#N/A
FGSG_10825	DNN	#N/A	#N/A	#N/A	#N/A	#N/A	#N/A
FGSG_10827	DNN	FGSG_10827	#N/A	#N/A	#N/A	#N/A	#N/A
FGSG_10959	DNN	#N/A	FGSG_10959	#N/A	#N/A	#N/A	#N/A
FGSG_11103	DNN	#N/A	FGSG_11103	#N/A	#N/A	#N/A	#N/A
FGSG_11248	DNN	#N/A	#N/A	#N/A	#N/A	#N/A	#N/A
FGSG_11251	DNN	#N/A	FGSG_11251	#N/A	#N/A	#N/A	#N/A
FGSG_11469	DNN	#N/A	FGSG_11469	#N/A	#N/A	#N/A	#N/A
FGSG_11642	DNN	#N/A	#N/A	#N/A	#N/A	#N/A	#N/A
FGSG_11877	DNN	#N/A	FGSG_11877	#N/A	#N/A	#N/A	#N/A
FGSG_11980	DNN	FGSG_11980	#N/A	#N/A	#N/A	#N/A	#N/A
FGSG_12105	DNN	#N/A	#N/A	#N/A	#N/A	#N/A	#N/A
FGSG_12134	DNN	#N/A	#N/A	#N/A	#N/A	#N/A	#N/A
FGSG_12184	DNN	#N/A	#N/A	#N/A	#N/A	#N/A	#N/A
FGSG_12206	DNN	#N/A	FGSG_12206	#N/A	#N/A	#N/A	#N/A
FGSG_12373	DNN	#N/A	FGSG_12373	#N/A	#N/A	#N/A	#N/A
FGSG_12536	DNN	#N/A	FGSG_12536	#N/A	#N/A	#N/A	#N/A
FGSG_12830	DNN	#N/A	FGSG_12830	#N/A	#N/A	#N/A	#N/A
FGSG_12857	DNN	#N/A	FGSG_12857	#N/A	#N/A	#N/A	#N/A
FGSG_13106	DNN	#N/A	FGSG_13106	#N/A	#N/A	#N/A	#N/A
FGSG_13385	DNN	#N/A	FGSG_13385	#N/A	#N/A	#N/A	#N/A
FGSG_13869	DNN	#N/A	#N/A	#N/A	#N/A	#N/A	#N/A
FGSG_13870	DNN	#N/A	FGSG_13870	#N/A	#N/A	#N/A	#N/A
FGSG_13871	DNN	#N/A	FGSG_13871	#N/A	#N/A	#N/A	#N/A
FGSG_01413	UUU	#N/A	#N/A	#N/A	#N/A	#N/A	#N/A
FGSG_01749	UUU	#N/A	#N/A	#N/A	#N/A	#N/A	#N/A
FGSG_03048	UUU	#N/A	#N/A	#N/A	#N/A	#N/A	#N/A
FGSG_03452	UUU	#N/A	#N/A	#N/A	#N/A	#N/A	#N/A
FGSG_06479	UUU	#N/A	#N/A	#N/A	#N/A	#N/A	#N/A
FGSG_07174	UUU	#N/A	#N/A	#N/A	#N/A	#N/A	#N/A
FGSG_12439	UUU	#N/A	#N/A	#N/A	#N/A	#N/A	#N/A
FGSG_04196	UNU	#N/A	#N/A	#N/A	FGSG_04196	#N/A	#N/A
FGSG_01311	NUU	#N/A	#N/A	#N/A	FGSG_01311	#N/A	#N/A
FGSG_02961	NUU	#N/A	#N/A	#N/A	#N/A	#N/A	#N/A
FGSG_07944	NUU	#N/A	#N/A	#N/A	#N/A	#N/A	#N/A
FGSG_00004	UUN	#N/A	#N/A	#N/A	FGSG_00004	FGSG_00004	FGSG_00004
FGSG_00005	UUN	#N/A	#N/A	#N/A	FGSG_00005	FGSG_00005	FGSG_00005
FGSG_00053	UUN	#N/A	#N/A	#N/A	FGSG_00053	#N/A	#N/A
FGSG_00083	UUN	#N/A	#N/A	#N/A	#N/A	#N/A	#N/A
FGSG_00084	UUN	#N/A	#N/A	#N/A	#N/A	FGSG_00084	#N/A
FGSG_00085	UUN	#N/A	#N/A	#N/A	#N/A	FGSG_00085	#N/A
FGSG_00087	UUN	#N/A	#N/A	#N/A	#N/A	#N/A	#N/A
FGSG_00090	UUN	#N/A	#N/A	#N/A	#N/A	#N/A	#N/A
FGSG_00091	UUN	#N/A	#N/A	#N/A	#N/A	#N/A	#N/A
FGSG_00099	UUN	#N/A	#N/A	#N/A	#N/A	#N/A	#N/A
FGSG_00103	UUN	#N/A	#N/A	#N/A	#N/A	#N/A	#N/A
FGSG_00104	UUN	#N/A	#N/A	#N/A	#N/A	#N/A	#N/A
FGSG_00143	UUN	#N/A	#N/A	#N/A	#N/A	#N/A	#N/A
FGSG_00296	UUN	#N/A	#N/A	#N/A	#N/A	#N/A	#N/A
FGSG_00483	UUN	#N/A	#N/A	#N/A	#N/A	#N/A	#N/A
FGSG_00489	UUN	#N/A	#N/A	#N/A	#N/A	#N/A	#N/A
FGSG_01108	UUN	#N/A	#N/A	#N/A	#N/A	#N/A	#N/A
FGSG_01501	UUN	#N/A	#N/A	#N/A	#N/A	#N/A	#N/A
FGSG_01572	UUN	#N/A	#N/A	#N/A	#N/A	#N/A	#N/A
FGSG_01582	UUN	#N/A	FGSG_01582	#N/A	#N/A	#N/A	#N/A
FGSG_01660	UUN	#N/A	#N/A	#N/A	#N/A	#N/A	#N/A
FGSG_01781	UUN	#N/A	#N/A	#N/A	FGSG_01781	#N/A	#N/A
FGSG_01799	UUN	#N/A	FGSG_01799	#N/A	#N/A	#N/A	#N/A
FGSG_01883	UUN	#N/A	#N/A	#N/A	#N/A	FGSG_01883	#N/A
FGSG_01947	UUN	#N/A	#N/A	#N/A	#N/A	FGSG_01947	#N/A
FGSG_02024	UUN	#N/A	#N/A	#N/A	#N/A	#N/A	#N/A
FGSG_02038	UUN	#N/A	#N/A	#N/A	#N/A	#N/A	#N/A
FGSG_02067	UUN	#N/A	#N/A	#N/A	#N/A	#N/A	#N/A
FGSG_02102	UUN	FGSG_02102	#N/A	#N/A	#N/A	#N/A	#N/A
FGSG_02127	UUN	#N/A	#N/A	#N/A	#N/A	#N/A	#N/A
FGSG_02152	UUN	#N/A	#N/A	#N/A	#N/A	#N/A	#N/A
FGSG_02153	UUN	#N/A	#N/A	#N/A	#N/A	#N/A	#N/A
FGSG_02189	UUN	#N/A	#N/A	#N/A	#N/A	FGSG_02189	#N/A
FGSG_02276	UUN	#N/A	#N/A	#N/A	#N/A	#N/A	#N/A
FGSG_02281	UUN	#N/A	#N/A	#N/A	#N/A	FGSG_02281	#N/A
FGSG_02282	UUN	#N/A	#N/A	#N/A	#N/A	#N/A	#N/A
FGSG_02348	UUN	#N/A	#N/A	#N/A	#N/A	#N/A	#N/A
FGSG_02401	UUN	#N/A	#N/A	#N/A	#N/A	FGSG_02401	#N/A
FGSG_02517	UUN	#N/A	#N/A	#N/A	#N/A	FGSG_02517	#N/A
FGSG_02585	UUN	#N/A	#N/A	#N/A	#N/A	#N/A	#N/A
FGSG_02738	UUN	#N/A	#N/A	#N/A	#N/A	#N/A	#N/A
FGSG_02772	UUN	#N/A	#N/A	#N/A	#N/A	#N/A	#N/A
FGSG_02878	UUN	#N/A	#N/A	#N/A	#N/A	#N/A	#N/A
FGSG_03335	UUN	#N/A	#N/A	#N/A	FGSG_03335	FGSG_03335	FGSG_03335
FGSG_03336	UUN	#N/A	#N/A	#N/A	FGSG_03336	FGSG_03336	FGSG_03336
FGSG_03338	UUN	#N/A	#N/A	#N/A	#N/A	#N/A	#N/A
FGSG_03346	UUN	#N/A	#N/A	#N/A	#N/A	#N/A	#N/A
FGSG_03597	UUN	#N/A	#N/A	#N/A	#N/A	#N/A	#N/A
FGSG_03748	UUN	#N/A	#N/A	#N/A	#N/A	#N/A	#N/A
FGSG_03839	UUN	#N/A	#N/A	#N/A	FGSG_03839	FGSG_03839	FGSG_03839
FGSG_03869	UUN	FGSG_03869	#N/A	#N/A	#N/A	FGSG_03869	#N/A
FGSG_03897	UUN	FGSG_03897	#N/A	#N/A	#N/A	FGSG_03897	#N/A
FGSG_03977	UUN	#N/A	#N/A	#N/A	#N/A	#N/A	#N/A
FGSG_04014	UUN	#N/A	#N/A	#N/A	#N/A	#N/A	#N/A
FGSG_04022	UUN	#N/A	#N/A	#N/A	#N/A	#N/A	#N/A
FGSG_04058	UUN	#N/A	#N/A	#N/A	#N/A	FGSG_04058	#N/A
FGSG_04380	UUN	#N/A	#N/A	#N/A	#N/A	FGSG_04380	#N/A
FGSG_04495	UUN	#N/A	#N/A	#N/A	#N/A	#N/A	#N/A
FGSG_04496	UUN	#N/A	#N/A	#N/A	#N/A	#N/A	#N/A
FGSG_04497	UUN	#N/A	#N/A	#N/A	#N/A	#N/A	#N/A
FGSG_04498	UUN	#N/A	#N/A	#N/A	#N/A	#N/A	#N/A
FGSG_04499	UUN	#N/A	#N/A	#N/A	#N/A	#N/A	#N/A
FGSG_04500	UUN	#N/A	FGSG_04500	#N/A	#N/A	#N/A	#N/A
FGSG_04501	UUN	#N/A	#N/A	#N/A	#N/A	#N/A	#N/A
FGSG_04504	UUN	#N/A	#N/A	#N/A	#N/A	#N/A	#N/A
FGSG_04531	UUN	FGSG_04531	#N/A	#N/A	#N/A	#N/A	#N/A
FGSG_04532	UUN	FGSG_04532	#N/A	#N/A	#N/A	#N/A	#N/A
FGSG_04535	UUN	#N/A	#N/A	#N/A	FGSG_04535	#N/A	#N/A
FGSG_04540	UUN	#N/A	#N/A	#N/A	#N/A	#N/A	#N/A
FGSG_04550	UUN	#N/A	#N/A	#N/A	#N/A	#N/A	#N/A
FGSG_04562	UUN	FGSG_04562	FGSG_04562	FGSG_04562	#N/A	#N/A	#N/A
FGSG_04566	UUN	#N/A	FGSG_04566	#N/A	FGSG_04566	#N/A	#N/A
FGSG_04589	UUN	#N/A	#N/A	#N/A	#N/A	#N/A	#N/A
FGSG_04616	UUN	#N/A	#N/A	#N/A	FGSG_04616	#N/A	#N/A
FGSG_04617	UUN	#N/A	FGSG_04617	#N/A	#N/A	#N/A	#N/A
FGSG_04618	UUN	#N/A	#N/A	#N/A	#N/A	#N/A	#N/A
FGSG_04643	UUN	#N/A	#N/A	#N/A	#N/A	#N/A	#N/A
FGSG_04655	UUN	#N/A	#N/A	#N/A	FGSG_04655	#N/A	#N/A
FGSG_04700	UUN	#N/A	#N/A	#N/A	FGSG_04700	FGSG_04700	FGSG_04700
FGSG_04701	UUN	#N/A	#N/A	#N/A	#N/A	FGSG_04701	#N/A
FGSG_04702	UUN	#N/A	#N/A	#N/A	FGSG_04702	#N/A	#N/A
FGSG_04705	UUN	#N/A	#N/A	#N/A	#N/A	#N/A	#N/A
FGSG_04706	UUN	#N/A	#N/A	#N/A	#N/A	#N/A	#N/A
FGSG_04707	UUN	#N/A	#N/A	#N/A	#N/A	#N/A	#N/A
FGSG_04763	UUN	#N/A	#N/A	#N/A	#N/A	FGSG_04763	#N/A
FGSG_04795	UUN	FGSG_04795	FGSG_04795	FGSG_04795	#N/A	#N/A	#N/A
FGSG_04797	UUN	#N/A	FGSG_04797	#N/A	#N/A	#N/A	#N/A
FGSG_04823	UUN	#N/A	FGSG_04823	#N/A	#N/A	#N/A	#N/A
FGSG_04850	UUN	#N/A	FGSG_04850	#N/A	#N/A	#N/A	#N/A
FGSG_04868	UUN	#N/A	#N/A	#N/A	#N/A	#N/A	#N/A
FGSG_04909	UUN	#N/A	#N/A	#N/A	#N/A	#N/A	#N/A
FGSG_04921	UUN	#N/A	#N/A	#N/A	#N/A	#N/A	#N/A
FGSG_04924	UUN	#N/A	#N/A	#N/A	#N/A	#N/A	#N/A
FGSG_05045	UUN	#N/A	#N/A	#N/A	FGSG_05045	FGSG_05045	FGSG_05045
FGSG_05102	UUN	#N/A	#N/A	#N/A	#N/A	#N/A	#N/A
FGSG_05168	UUN	#N/A	#N/A	#N/A	#N/A	#N/A	#N/A
FGSG_05309	UUN	#N/A	#N/A	#N/A	#N/A	#N/A	#N/A
FGSG_05342	UUN	#N/A	#N/A	#N/A	#N/A	#N/A	#N/A
FGSG_05441	UUN	#N/A	#N/A	#N/A	#N/A	#N/A	#N/A
FGSG_05442	UUN	#N/A	#N/A	#N/A	#N/A	#N/A	#N/A
FGSG_05569	UUN	#N/A	#N/A	#N/A	#N/A	#N/A	#N/A
FGSG_05622	UUN	#N/A	#N/A	#N/A	#N/A	FGSG_05622	#N/A
FGSG_05656	UUN	#N/A	#N/A	#N/A	#N/A	#N/A	#N/A
FGSG_06086	UUN	FGSG_06086	FGSG_06086	FGSG_06086	#N/A	#N/A	#N/A
FGSG_06087	UUN	#N/A	#N/A	#N/A	FGSG_06087	#N/A	#N/A
FGSG_06328	UUN	#N/A	#N/A	#N/A	#N/A	FGSG_06328	#N/A
FGSG_06505	UUN	#N/A	FGSG_06505	#N/A	#N/A	#N/A	#N/A
FGSG_06879	UUN	#N/A	#N/A	#N/A	#N/A	#N/A	#N/A
FGSG_07193	UUN	#N/A	#N/A	#N/A	#N/A	#N/A	#N/A
FGSG_07582	UUN	#N/A	#N/A	#N/A	#N/A	#N/A	#N/A
FGSG_07664	UUN	#N/A	#N/A	#N/A	#N/A	#N/A	#N/A
FGSG_07783	UUN	#N/A	#N/A	#N/A	#N/A	FGSG_07783	#N/A
FGSG_07815	UUN	#N/A	#N/A	#N/A	#N/A	#N/A	#N/A
FGSG_07819	UUN	#N/A	#N/A	#N/A	#N/A	#N/A	#N/A
FGSG_07860	UUN	#N/A	#N/A	#N/A	#N/A	#N/A	#N/A
FGSG_07907	UUN	#N/A	#N/A	#N/A	#N/A	FGSG_07907	#N/A
FGSG_07927	UUN	#N/A	#N/A	#N/A	#N/A	FGSG_07927	#N/A
FGSG_07976	UUN	#N/A	#N/A	#N/A	#N/A	#N/A	#N/A
FGSG_08144	UUN	#N/A	FGSG_08144	#N/A	#N/A	#N/A	#N/A
FGSG_08147	UUN	#N/A	#N/A	#N/A	#N/A	#N/A	#N/A
FGSG_08148	UUN	#N/A	#N/A	#N/A	#N/A	#N/A	#N/A
FGSG_08151	UUN	#N/A	FGSG_08151	#N/A	#N/A	#N/A	#N/A
FGSG_08191	UUN	#N/A	#N/A	#N/A	#N/A	#N/A	#N/A
FGSG_08270	UUN	#N/A	#N/A	#N/A	#N/A	#N/A	#N/A
FGSG_08402	UUN	#N/A	#N/A	#N/A	FGSG_08402	FGSG_08402	FGSG_08402
FGSG_08773	UUN	#N/A	#N/A	#N/A	#N/A	#N/A	#N/A
FGSG_08825	UUN	#N/A	#N/A	#N/A	#N/A	#N/A	#N/A
FGSG_08952	UUN	#N/A	#N/A	#N/A	#N/A	#N/A	#N/A
FGSG_08955	UUN	#N/A	#N/A	#N/A	#N/A	#N/A	#N/A
FGSG_08960	UUN	#N/A	#N/A	#N/A	#N/A	#N/A	#N/A
FGSG_08961	UUN	#N/A	#N/A	#N/A	#N/A	#N/A	#N/A
FGSG_08962	UUN	#N/A	#N/A	#N/A	#N/A	#N/A	#N/A
FGSG_09052	UUN	FGSG_09052	FGSG_09052	FGSG_09052	#N/A	#N/A	#N/A
FGSG_09143	UUN	#N/A	FGSG_09143	#N/A	#N/A	#N/A	#N/A
FGSG_09219	UUN	#N/A	#N/A	#N/A	#N/A	#N/A	#N/A
FGSG_09249	UUN	#N/A	#N/A	#N/A	#N/A	#N/A	#N/A
FGSG_09289	UUN	#N/A	#N/A	#N/A	#N/A	#N/A	#N/A
FGSG_09448	UUN	#N/A	#N/A	#N/A	#N/A	#N/A	#N/A
FGSG_09469	UUN	#N/A	#N/A	#N/A	#N/A	#N/A	#N/A
FGSG_10038	UUN	#N/A	#N/A	#N/A	#N/A	#N/A	#N/A
FGSG_10103	UUN	#N/A	#N/A	#N/A	#N/A	#N/A	#N/A
FGSG_10166	UUN	#N/A	#N/A	#N/A	#N/A	#N/A	#N/A
FGSG_10375	UUN	#N/A	#N/A	#N/A	#N/A	FGSG_10375	#N/A
FGSG_10420	UUN	#N/A	#N/A	#N/A	#N/A	#N/A	#N/A
FGSG_10440	UUN	#N/A	#N/A	#N/A	#N/A	FGSG_10440	#N/A
FGSG_10488	UUN	#N/A	#N/A	#N/A	#N/A	#N/A	#N/A
FGSG_10495	UUN	#N/A	#N/A	#N/A	#N/A	#N/A	#N/A
FGSG_10575	UUN	#N/A	#N/A	#N/A	#N/A	#N/A	#N/A
FGSG_10576	UUN	#N/A	#N/A	#N/A	#N/A	FGSG_10576	#N/A
FGSG_10632	UUN	#N/A	#N/A	#N/A	#N/A	#N/A	#N/A
FGSG_10636	UUN	#N/A	#N/A	#N/A	#N/A	#N/A	#N/A
FGSG_10676	UUN	#N/A	#N/A	#N/A	#N/A	#N/A	#N/A
FGSG_10798	UUN	#N/A	#N/A	#N/A	#N/A	FGSG_10798	#N/A
FGSG_10898	UUN	#N/A	#N/A	#N/A	#N/A	#N/A	#N/A
FGSG_10998	UUN	#N/A	#N/A	#N/A	#N/A	#N/A	#N/A
FGSG_11056	UUN	#N/A	#N/A	#N/A	#N/A	#N/A	#N/A
FGSG_11072	UUN	#N/A	#N/A	#N/A	#N/A	#N/A	#N/A
FGSG_11165	UUN	#N/A	#N/A	#N/A	#N/A	#N/A	#N/A
FGSG_11180	UUN	#N/A	#N/A	#N/A	#N/A	#N/A	#N/A
FGSG_11181	UUN	#N/A	#N/A	#N/A	#N/A	#N/A	#N/A
FGSG_11235	UUN	#N/A	#N/A	#N/A	#N/A	#N/A	#N/A
FGSG_11236	UUN	#N/A	#N/A	#N/A	#N/A	#N/A	#N/A
FGSG_11240	UUN	#N/A	#N/A	#N/A	FGSG_11240	#N/A	#N/A
FGSG_11290	UUN	#N/A	#N/A	#N/A	#N/A	#N/A	#N/A
FGSG_11308	UUN	#N/A	#N/A	#N/A	#N/A	FGSG_11308	#N/A
FGSG_11309	UUN	#N/A	#N/A	#N/A	#N/A	FGSG_11309	#N/A
FGSG_11342	UUN	#N/A	#N/A	#N/A	#N/A	#N/A	#N/A
FGSG_11356	UUN	#N/A	#N/A	#N/A	#N/A	#N/A	#N/A
FGSG_11362	UUN	#N/A	FGSG_11362	#N/A	#N/A	#N/A	#N/A
FGSG_11363	UUN	#N/A	FGSG_11363	#N/A	#N/A	#N/A	#N/A
FGSG_11369	UUN	#N/A	#N/A	#N/A	#N/A	FGSG_11369	#N/A
FGSG_11406	UUN	#N/A	FGSG_11406	#N/A	#N/A	#N/A	#N/A
FGSG_11428	UUN	#N/A	#N/A	#N/A	#N/A	#N/A	#N/A
FGSG_11463	UUN	#N/A	#N/A	#N/A	#N/A	#N/A	#N/A
FGSG_11511	UUN	#N/A	#N/A	#N/A	#N/A	#N/A	#N/A
FGSG_11623	UUN	#N/A	#N/A	#N/A	#N/A	#N/A	#N/A
FGSG_11631	UUN	#N/A	#N/A	#N/A	#N/A	#N/A	#N/A
FGSG_11635	UUN	#N/A	#N/A	#N/A	#N/A	#N/A	#N/A
FGSG_11657	UUN	#N/A	#N/A	#N/A	#N/A	#N/A	#N/A
FGSG_11663	UUN	#N/A	#N/A	#N/A	#N/A	#N/A	#N/A
FGSG_11664	UUN	#N/A	#N/A	#N/A	#N/A	#N/A	#N/A
FGSG_11669	UUN	#N/A	#N/A	#N/A	#N/A	#N/A	#N/A
FGSG_11670	UUN	#N/A	#N/A	#N/A	#N/A	#N/A	#N/A
FGSG_11671	UUN	#N/A	#N/A	#N/A	#N/A	#N/A	#N/A
FGSG_11904	UUN	#N/A	#N/A	#N/A	#N/A	#N/A	#N/A
FGSG_12101	UUN	#N/A	#N/A	#N/A	#N/A	#N/A	#N/A
FGSG_12102	UUN	#N/A	#N/A	#N/A	#N/A	#N/A	#N/A
FGSG_12120	UUN	#N/A	#N/A	#N/A	#N/A	#N/A	#N/A
FGSG_12210	UUN	FGSG_12210	FGSG_12210	FGSG_12210	#N/A	#N/A	#N/A
FGSG_12353	UUN	#N/A	#N/A	#N/A	#N/A	#N/A	#N/A
FGSG_12436	UUN	#N/A	#N/A	#N/A	#N/A	#N/A	#N/A
FGSG_12584	UUN	#N/A	#N/A	#N/A	#N/A	#N/A	#N/A
FGSG_12588	UUN	FGSG_12588	#N/A	#N/A	#N/A	FGSG_12588	#N/A
FGSG_12606	UUN	#N/A	#N/A	#N/A	#N/A	#N/A	#N/A
FGSG_12675	UUN	#N/A	#N/A	#N/A	#N/A	#N/A	#N/A
FGSG_12709	UUN	#N/A	#N/A	#N/A	#N/A	FGSG_12709	#N/A
FGSG_12873	UUN	#N/A	#N/A	#N/A	#N/A	#N/A	#N/A
FGSG_12881	UUN	#N/A	#N/A	#N/A	#N/A	#N/A	#N/A
FGSG_12994	UUN	#N/A	#N/A	#N/A	#N/A	FGSG_12994	#N/A
FGSG_13213	UUN	#N/A	#N/A	#N/A	#N/A	#N/A	#N/A
FGSG_13237	UUN	#N/A	#N/A	#N/A	#N/A	#N/A	#N/A
FGSG_13265	UUN	#N/A	#N/A	#N/A	#N/A	#N/A	#N/A
FGSG_13324	UUN	#N/A	#N/A	#N/A	#N/A	#N/A	#N/A
FGSG_13421	UUN	#N/A	FGSG_13421	#N/A	#N/A	#N/A	#N/A
FGSG_13481	UUN	#N/A	FGSG_13481	#N/A	#N/A	#N/A	#N/A
FGSG_13485	UUN	FGSG_13485	#N/A	#N/A	#N/A	#N/A	#N/A
FGSG_13509	UUN	#N/A	FGSG_13509	#N/A	#N/A	#N/A	#N/A
FGSG_13510	UUN	#N/A	#N/A	#N/A	#N/A	#N/A	#N/A
FGSG_13520	UUN	#N/A	#N/A	#N/A	#N/A	#N/A	#N/A
FGSG_13581	UUN	#N/A	#N/A	#N/A	#N/A	#N/A	#N/A
FGSG_13582	UUN	#N/A	#N/A	#N/A	#N/A	#N/A	#N/A
FGSG_13638	UUN	#N/A	#N/A	#N/A	#N/A	#N/A	#N/A
FGSG_13776	UUN	#N/A	#N/A	#N/A	#N/A	#N/A	#N/A
FGSG_13784	UUN	#N/A	#N/A	#N/A	#N/A	#N/A	#N/A
FGSG_13824	UUN	#N/A	#N/A	#N/A	#N/A	#N/A	#N/A
FGSG_13938	UUN	#N/A	FGSG_13938	#N/A	#N/A	#N/A	#N/A
FGSG_13959	UUN	#N/A	#N/A	#N/A	FGSG_13959	#N/A	#N/A
FGSG_13960	UUN	#N/A	#N/A	#N/A	#N/A	#N/A	#N/A
FGSG_13978	UUN	#N/A	#N/A	#N/A	#N/A	#N/A	#N/A
FGSG_14017	UUN	#N/A	#N/A	#N/A	#N/A	#N/A	#N/A
FGSG_04580	NNU	#N/A	#N/A	#N/A	#N/A	#N/A	#N/A
FGSG_10126	NNU	#N/A	#N/A	#N/A	#N/A	#N/A	#N/A
FGSG_00119	NUN	#N/A	#N/A	#N/A	#N/A	#N/A	#N/A
FGSG_00120	NUN	#N/A	#N/A	#N/A	#N/A	#N/A	#N/A
FGSG_00121	NUN	#N/A	#N/A	#N/A	#N/A	#N/A	#N/A
FGSG_00122	NUN	#N/A	#N/A	#N/A	#N/A	#N/A	#N/A
FGSG_00123	NUN	#N/A	#N/A	#N/A	#N/A	#N/A	#N/A
FGSG_00265	NUN	#N/A	#N/A	#N/A	#N/A	#N/A	#N/A
FGSG_00266	NUN	#N/A	#N/A	#N/A	#N/A	#N/A	#N/A
FGSG_00315	NUN	#N/A	#N/A	#N/A	#N/A	FGSG_00315	#N/A
FGSG_00347	NUN	#N/A	#N/A	#N/A	#N/A	#N/A	#N/A
FGSG_00565	NUN	#N/A	#N/A	#N/A	#N/A	#N/A	#N/A
FGSG_00572	NUN	#N/A	#N/A	#N/A	#N/A	FGSG_00572	#N/A
FGSG_00948	NUN	FGSG_00948	FGSG_00948	FGSG_00948	#N/A	#N/A	#N/A
FGSG_00949	NUN	#N/A	#N/A	#N/A	#N/A	#N/A	#N/A
FGSG_00958	NUN	#N/A	#N/A	#N/A	#N/A	#N/A	#N/A
FGSG_01344	NUN	#N/A	#N/A	#N/A	#N/A	#N/A	#N/A
FGSG_01363	NUN	#N/A	#N/A	#N/A	#N/A	FGSG_01363	#N/A
FGSG_01579	NUN	#N/A	#N/A	#N/A	#N/A	#N/A	#N/A
FGSG_01664	NUN	#N/A	#N/A	#N/A	#N/A	#N/A	#N/A
FGSG_01678	NUN	#N/A	#N/A	#N/A	#N/A	#N/A	#N/A
FGSG_01679	NUN	#N/A	#N/A	#N/A	#N/A	#N/A	#N/A
FGSG_01680	NUN	#N/A	#N/A	#N/A	FGSG_01680	#N/A	#N/A
FGSG_01768	NUN	#N/A	#N/A	#N/A	#N/A	FGSG_01768	#N/A
FGSG_01823	NUN	#N/A	#N/A	#N/A	FGSG_01823	FGSG_01823	FGSG_01823
FGSG_01992	NUN	#N/A	#N/A	#N/A	#N/A	#N/A	#N/A
FGSG_02110	NUN	#N/A	#N/A	#N/A	#N/A	#N/A	#N/A
FGSG_02173	NUN	#N/A	#N/A	#N/A	#N/A	#N/A	#N/A
FGSG_02272	NUN	#N/A	#N/A	#N/A	#N/A	#N/A	#N/A
FGSG_02274	NUN	#N/A	#N/A	#N/A	#N/A	FGSG_02274	#N/A
FGSG_02330	NUN	FGSG_02330	#N/A	#N/A	#N/A	FGSG_02330	#N/A
FGSG_02647	NUN	#N/A	#N/A	#N/A	#N/A	FGSG_02647	#N/A
FGSG_02710	NUN	#N/A	#N/A	#N/A	#N/A	#N/A	#N/A
FGSG_02853	NUN	#N/A	#N/A	#N/A	#N/A	FGSG_02853	#N/A
FGSG_02894	NUN	#N/A	#N/A	#N/A	#N/A	#N/A	#N/A
FGSG_02904	NUN	#N/A	#N/A	#N/A	#N/A	#N/A	#N/A
FGSG_02949	NUN	#N/A	#N/A	#N/A	#N/A	#N/A	#N/A
FGSG_02959	NUN	#N/A	#N/A	#N/A	#N/A	#N/A	#N/A
FGSG_02979	NUN	#N/A	#N/A	#N/A	#N/A	FGSG_02979	#N/A
FGSG_02986	NUN	#N/A	#N/A	#N/A	#N/A	#N/A	#N/A
FGSG_03068	NUN	#N/A	#N/A	#N/A	#N/A	#N/A	#N/A
FGSG_03221	NUN	#N/A	#N/A	#N/A	#N/A	#N/A	#N/A
FGSG_03222	NUN	#N/A	#N/A	#N/A	#N/A	#N/A	#N/A
FGSG_03251	NUN	#N/A	#N/A	#N/A	#N/A	#N/A	#N/A
FGSG_03262	NUN	#N/A	#N/A	#N/A	#N/A	#N/A	#N/A
FGSG_03412	NUN	#N/A	#N/A	#N/A	FGSG_03412	FGSG_03412	FGSG_03412
FGSG_03424	NUN	FGSG_03424	#N/A	#N/A	#N/A	FGSG_03424	#N/A
FGSG_03466	NUN	#N/A	#N/A	#N/A	#N/A	FGSG_03466	#N/A
FGSG_03495	NUN	#N/A	#N/A	#N/A	#N/A	#N/A	#N/A
FGSG_03679	NUN	#N/A	#N/A	#N/A	#N/A	#N/A	#N/A
FGSG_03884	NUN	#N/A	#N/A	#N/A	#N/A	#N/A	#N/A
FGSG_03916	NUN	#N/A	#N/A	#N/A	#N/A	#N/A	#N/A
FGSG_03928	NUN	#N/A	#N/A	#N/A	#N/A	#N/A	#N/A
FGSG_03997	NUN	#N/A	#N/A	#N/A	#N/A	#N/A	#N/A
FGSG_04518	NUN	#N/A	#N/A	#N/A	#N/A	#N/A	#N/A
FGSG_04553	NUN	#N/A	#N/A	#N/A	#N/A	#N/A	#N/A
FGSG_04609	NUN	#N/A	#N/A	#N/A	#N/A	#N/A	#N/A
FGSG_04622	NUN	#N/A	#N/A	#N/A	#N/A	#N/A	#N/A
FGSG_04627	NUN	#N/A	#N/A	#N/A	#N/A	#N/A	#N/A
FGSG_04679	NUN	#N/A	#N/A	#N/A	#N/A	#N/A	#N/A
FGSG_04867	NUN	#N/A	#N/A	#N/A	#N/A	#N/A	#N/A
FGSG_04869	NUN	#N/A	#N/A	#N/A	#N/A	#N/A	#N/A
FGSG_05048	NUN	#N/A	#N/A	#N/A	#N/A	FGSG_05048	#N/A
FGSG_05079	NUN	#N/A	#N/A	#N/A	#N/A	#N/A	#N/A
FGSG_05096	NUN	#N/A	#N/A	#N/A	#N/A	FGSG_05096	#N/A
FGSG_05330	NUN	#N/A	#N/A	#N/A	#N/A	#N/A	#N/A
FGSG_05776	NUN	#N/A	#N/A	#N/A	#N/A	#N/A	#N/A
FGSG_05786	NUN	#N/A	#N/A	#N/A	#N/A	FGSG_05786	#N/A
FGSG_05843	NUN	#N/A	#N/A	#N/A	#N/A	#N/A	#N/A
FGSG_05912	NUN	#N/A	#N/A	#N/A	#N/A	#N/A	#N/A
FGSG_06229	NUN	#N/A	#N/A	#N/A	#N/A	#N/A	#N/A
FGSG_06507	NUN	#N/A	#N/A	#N/A	#N/A	#N/A	#N/A
FGSG_06539	NUN	#N/A	#N/A	#N/A	FGSG_06539	#N/A	#N/A
FGSG_06578	NUN	#N/A	#N/A	#N/A	#N/A	#N/A	#N/A
FGSG_07871	NUN	#N/A	#N/A	#N/A	#N/A	#N/A	#N/A
FGSG_08040	NUN	#N/A	#N/A	#N/A	#N/A	#N/A	#N/A
FGSG_08041	NUN	#N/A	#N/A	#N/A	#N/A	#N/A	#N/A
FGSG_08042	NUN	#N/A	#N/A	#N/A	#N/A	#N/A	#N/A
FGSG_08084	NUN	#N/A	#N/A	#N/A	#N/A	#N/A	#N/A
FGSG_08203	NUN	#N/A	#N/A	#N/A	#N/A	#N/A	#N/A
FGSG_08249	NUN	FGSG_08249	#N/A	#N/A	#N/A	#N/A	#N/A
FGSG_08967	NUN	#N/A	#N/A	#N/A	#N/A	#N/A	#N/A
FGSG_09105	NUN	#N/A	#N/A	#N/A	#N/A	#N/A	#N/A
FGSG_09109	NUN	#N/A	#N/A	#N/A	#N/A	#N/A	#N/A
FGSG_09114	NUN	#N/A	#N/A	#N/A	#N/A	#N/A	#N/A
FGSG_09115	NUN	#N/A	FGSG_09115	#N/A	#N/A	#N/A	#N/A
FGSG_09344	NUN	#N/A	#N/A	#N/A	FGSG_09344	#N/A	#N/A
FGSG_09357	NUN	#N/A	#N/A	#N/A	#N/A	#N/A	#N/A
FGSG_09366	NUN	#N/A	#N/A	#N/A	#N/A	#N/A	#N/A
FGSG_09638	NUN	#N/A	#N/A	#N/A	#N/A	#N/A	#N/A
FGSG_10109	NUN	#N/A	#N/A	#N/A	#N/A	FGSG_10109	#N/A
FGSG_10225	NUN	#N/A	#N/A	#N/A	#N/A	#N/A	#N/A
FGSG_10335	NUN	#N/A	#N/A	#N/A	#N/A	#N/A	#N/A
FGSG_11171	NUN	#N/A	#N/A	#N/A	#N/A	FGSG_11171	#N/A
FGSG_11250	NUN	#N/A	#N/A	#N/A	#N/A	#N/A	#N/A
FGSG_11507	NUN	#N/A	#N/A	#N/A	#N/A	#N/A	#N/A
FGSG_11508	NUN	#N/A	#N/A	#N/A	#N/A	#N/A	#N/A
FGSG_11521	NUN	#N/A	#N/A	#N/A	#N/A	FGSG_11521	#N/A
FGSG_11868	NUN	#N/A	#N/A	#N/A	#N/A	#N/A	#N/A
FGSG_11869	NUN	#N/A	#N/A	#N/A	#N/A	#N/A	#N/A
FGSG_11993	NUN	#N/A	#N/A	#N/A	#N/A	#N/A	#N/A
FGSG_12079	NUN	#N/A	#N/A	#N/A	#N/A	FGSG_12079	#N/A
FGSG_12118	NUN	#N/A	#N/A	#N/A	#N/A	#N/A	#N/A
FGSG_12528	NUN	#N/A	#N/A	#N/A	#N/A	#N/A	#N/A
FGSG_12554	NUN	#N/A	#N/A	#N/A	#N/A	#N/A	#N/A
FGSG_12639	NUN	#N/A	#N/A	#N/A	#N/A	#N/A	#N/A
FGSG_12966	NUN	#N/A	#N/A	#N/A	#N/A	#N/A	#N/A
FGSG_13056	NUN	#N/A	#N/A	#N/A	#N/A	#N/A	#N/A
FGSG_13434	NUN	#N/A	#N/A	#N/A	#N/A	#N/A	#N/A
FGSG_13470	NUN	#N/A	#N/A	#N/A	#N/A	#N/A	#N/A
FGSG_13471	NUN	#N/A	#N/A	#N/A	#N/A	#N/A	#N/A
FGSG_13472	NUN	#N/A	#N/A	#N/A	#N/A	#N/A	#N/A
FGSG_13621	NUN	#N/A	#N/A	#N/A	#N/A	#N/A	#N/A
FGSG_13639	NUN	#N/A	#N/A	#N/A	#N/A	#N/A	#N/A
FGSG_00119	NUN	#N/A	#N/A	#N/A	#N/A	#N/A	#N/A
FGSG_00120	NUN	#N/A	#N/A	#N/A	#N/A	#N/A	#N/A
FGSG_00121	NUN	#N/A	#N/A	#N/A	#N/A	#N/A	#N/A
FGSG_00122	NUN	#N/A	#N/A	#N/A	#N/A	#N/A	#N/A
FGSG_00123	NUN	#N/A	#N/A	#N/A	#N/A	#N/A	#N/A
FGSG_00265	NUN	#N/A	#N/A	#N/A	#N/A	#N/A	#N/A
FGSG_00266	NUN	#N/A	#N/A	#N/A	#N/A	#N/A	#N/A
FGSG_00315	NUN	#N/A	#N/A	#N/A	#N/A	FGSG_00315	#N/A
FGSG_00347	NUN	#N/A	#N/A	#N/A	#N/A	#N/A	#N/A
FGSG_00142	UNN	#N/A	#N/A	#N/A	#N/A	FGSG_00142	#N/A
FGSG_00260	UNN	#N/A	#N/A	#N/A	#N/A	#N/A	#N/A
FGSG_00365	UNN	#N/A	#N/A	#N/A	#N/A	#N/A	#N/A
FGSG_00887	UNN	#N/A	#N/A	#N/A	#N/A	#N/A	#N/A
FGSG_00907	UNN	#N/A	#N/A	#N/A	#N/A	#N/A	#N/A
FGSG_01015	UNN	#N/A	#N/A	#N/A	#N/A	FGSG_01015	#N/A
FGSG_01163	UNN	#N/A	#N/A	#N/A	#N/A	#N/A	#N/A
FGSG_01252	UNN	#N/A	#N/A	#N/A	#N/A	#N/A	#N/A
FGSG_01274	UNN	#N/A	#N/A	#N/A	#N/A	#N/A	#N/A
FGSG_01280	UNN	#N/A	#N/A	#N/A	#N/A	#N/A	#N/A
FGSG_01553	UNN	#N/A	#N/A	#N/A	#N/A	#N/A	#N/A
FGSG_01743	UNN	#N/A	#N/A	#N/A	#N/A	#N/A	#N/A
FGSG_01803	UNN	#N/A	#N/A	#N/A	#N/A	#N/A	#N/A
FGSG_01867	UNN	#N/A	#N/A	#N/A	#N/A	#N/A	#N/A
FGSG_01965	UNN	#N/A	#N/A	#N/A	#N/A	#N/A	#N/A
FGSG_01975	UNN	#N/A	#N/A	#N/A	#N/A	#N/A	#N/A
FGSG_01983	UNN	FGSG_01983	#N/A	#N/A	#N/A	#N/A	#N/A
FGSG_02047	UNN	#N/A	#N/A	#N/A	#N/A	#N/A	#N/A
FGSG_02089	UNN	#N/A	#N/A	#N/A	#N/A	FGSG_02089	#N/A
FGSG_02476	UNN	#N/A	#N/A	#N/A	#N/A	#N/A	#N/A
FGSG_02502	UNN	#N/A	#N/A	#N/A	#N/A	#N/A	#N/A
FGSG_02516	UNN	#N/A	#N/A	#N/A	#N/A	#N/A	#N/A
FGSG_02564	UNN	#N/A	#N/A	#N/A	#N/A	#N/A	#N/A
FGSG_02572	UNN	#N/A	#N/A	#N/A	#N/A	#N/A	#N/A
FGSG_02689	UNN	#N/A	#N/A	#N/A	#N/A	#N/A	#N/A
FGSG_02697	UNN	#N/A	#N/A	#N/A	#N/A	#N/A	#N/A
FGSG_02698	UNN	#N/A	#N/A	#N/A	#N/A	#N/A	#N/A
FGSG_02807	UNN	#N/A	#N/A	#N/A	#N/A	#N/A	#N/A
FGSG_02822	UNN	#N/A	#N/A	#N/A	#N/A	#N/A	#N/A
FGSG_02826	UNN	#N/A	#N/A	#N/A	#N/A	#N/A	#N/A
FGSG_02877	UNN	#N/A	#N/A	#N/A	#N/A	#N/A	#N/A
FGSG_03223	UNN	#N/A	#N/A	#N/A	#N/A	#N/A	#N/A
FGSG_03819	UNN	#N/A	FGSG_03819	#N/A	#N/A	#N/A	#N/A
FGSG_03902	UNN	#N/A	#N/A	#N/A	#N/A	#N/A	#N/A
FGSG_04458	UNN	#N/A	#N/A	#N/A	#N/A	#N/A	#N/A
FGSG_04775	UNN	#N/A	#N/A	#N/A	#N/A	#N/A	#N/A
FGSG_04777	UNN	#N/A	#N/A	#N/A	#N/A	#N/A	#N/A
FGSG_04798	UNN	#N/A	#N/A	#N/A	#N/A	#N/A	#N/A
FGSG_04842	UNN	#N/A	#N/A	#N/A	#N/A	#N/A	#N/A
FGSG_04888	UNN	#N/A	#N/A	#N/A	#N/A	#N/A	#N/A
FGSG_04911	UNN	#N/A	#N/A	#N/A	#N/A	#N/A	#N/A
FGSG_05167	UNN	#N/A	#N/A	#N/A	#N/A	#N/A	#N/A
FGSG_05307	UNN	#N/A	#N/A	#N/A	#N/A	#N/A	#N/A
FGSG_05632	UNN	#N/A	#N/A	#N/A	#N/A	#N/A	#N/A
FGSG_05842	UNN	#N/A	#N/A	#N/A	#N/A	FGSG_05842	#N/A
FGSG_05927	UNN	#N/A	#N/A	#N/A	#N/A	#N/A	#N/A
FGSG_06123	UNN	#N/A	#N/A	#N/A	#N/A	#N/A	#N/A
FGSG_06228	UNN	#N/A	#N/A	#N/A	#N/A	#N/A	#N/A
FGSG_06329	UNN	#N/A	#N/A	#N/A	#N/A	#N/A	#N/A
FGSG_06398	UNN	#N/A	#N/A	#N/A	FGSG_06398	#N/A	#N/A
FGSG_06735	UNN	#N/A	#N/A	#N/A	#N/A	#N/A	#N/A
FGSG_06736	UNN	#N/A	#N/A	#N/A	#N/A	#N/A	#N/A
FGSG_06906	UNN	#N/A	#N/A	#N/A	#N/A	#N/A	#N/A
FGSG_07129	UNN	#N/A	#N/A	#N/A	#N/A	#N/A	#N/A
FGSG_07183	UNN	#N/A	#N/A	#N/A	#N/A	#N/A	#N/A
FGSG_07191	UNN	#N/A	#N/A	#N/A	#N/A	#N/A	#N/A
FGSG_07593	UNN	#N/A	#N/A	#N/A	#N/A	#N/A	#N/A
FGSG_07700	UNN	#N/A	#N/A	#N/A	#N/A	FGSG_07700	#N/A
FGSG_07827	UNN	#N/A	#N/A	#N/A	#N/A	#N/A	#N/A
FGSG_08150	UNN	#N/A	#N/A	#N/A	#N/A	#N/A	#N/A
FGSG_08184	UNN	#N/A	#N/A	#N/A	#N/A	#N/A	#N/A
FGSG_08393	UNN	#N/A	#N/A	#N/A	#N/A	#N/A	#N/A
FGSG_08399	UNN	#N/A	#N/A	#N/A	#N/A	#N/A	#N/A
FGSG_08401	UNN	#N/A	#N/A	#N/A	#N/A	#N/A	#N/A
FGSG_08662	UNN	#N/A	#N/A	#N/A	#N/A	#N/A	#N/A
FGSG_08774	UNN	#N/A	#N/A	#N/A	#N/A	#N/A	#N/A
FGSG_08776	UNN	#N/A	#N/A	#N/A	#N/A	#N/A	#N/A
FGSG_08842	UNN	#N/A	#N/A	#N/A	#N/A	#N/A	#N/A
FGSG_08876	UNN	#N/A	#N/A	#N/A	#N/A	#N/A	#N/A
FGSG_08959	UNN	#N/A	FGSG_08959	#N/A	#N/A	#N/A	#N/A
FGSG_08974	UNN	#N/A	#N/A	#N/A	#N/A	#N/A	#N/A
FGSG_08986	UNN	#N/A	#N/A	#N/A	#N/A	#N/A	#N/A
FGSG_09194	UNN	#N/A	#N/A	#N/A	#N/A	#N/A	#N/A
FGSG_09726	UNN	#N/A	#N/A	#N/A	#N/A	#N/A	#N/A
FGSG_09969	UNN	#N/A	#N/A	#N/A	#N/A	#N/A	#N/A
FGSG_10212	UNN	#N/A	#N/A	#N/A	#N/A	#N/A	#N/A
FGSG_10223	UNN	#N/A	#N/A	#N/A	#N/A	#N/A	#N/A
FGSG_10343	UNN	#N/A	#N/A	#N/A	#N/A	#N/A	#N/A
FGSG_10433	UNN	#N/A	#N/A	#N/A	#N/A	#N/A	#N/A
FGSG_10644	UNN	#N/A	#N/A	#N/A	#N/A	#N/A	#N/A
FGSG_10663	UNN	#N/A	#N/A	#N/A	#N/A	#N/A	#N/A
FGSG_10746	UNN	#N/A	#N/A	#N/A	#N/A	#N/A	#N/A
FGSG_10752	UNN	#N/A	#N/A	#N/A	#N/A	#N/A	#N/A
FGSG_11067	UNN	#N/A	FGSG_11067	#N/A	#N/A	#N/A	#N/A
FGSG_11241	UNN	#N/A	#N/A	#N/A	FGSG_11241	#N/A	#N/A
FGSG_11257	UNN	#N/A	#N/A	#N/A	FGSG_11257	#N/A	#N/A
FGSG_11289	UNN	#N/A	#N/A	#N/A	#N/A	#N/A	#N/A
FGSG_11310	UNN	#N/A	#N/A	#N/A	#N/A	FGSG_11310	#N/A
FGSG_11817	UNN	#N/A	#N/A	#N/A	#N/A	#N/A	#N/A
FGSG_11918	UNN	#N/A	#N/A	#N/A	#N/A	FGSG_11918	#N/A
FGSG_11945	UNN	#N/A	#N/A	#N/A	#N/A	FGSG_11945	#N/A
FGSG_12049	UNN	#N/A	#N/A	#N/A	#N/A	#N/A	#N/A
FGSG_12125	UNN	#N/A	#N/A	#N/A	FGSG_12125	#N/A	#N/A
FGSG_12321	UNN	#N/A	#N/A	#N/A	#N/A	#N/A	#N/A
FGSG_12350	UNN	#N/A	FGSG_12350	#N/A	#N/A	#N/A	#N/A
FGSG_12591	UNN	FGSG_12591	#N/A	#N/A	#N/A	#N/A	#N/A
FGSG_12610	UNN	#N/A	FGSG_12610	#N/A	#N/A	#N/A	#N/A
FGSG_12676	UNN	#N/A	#N/A	#N/A	#N/A	#N/A	#N/A
FGSG_12848	UNN	#N/A	#N/A	#N/A	#N/A	#N/A	#N/A
FGSG_12958	UNN	#N/A	#N/A	#N/A	#N/A	#N/A	#N/A
FGSG_13022	UNN	#N/A	#N/A	#N/A	#N/A	#N/A	#N/A
FGSG_13066	UNN	#N/A	#N/A	#N/A	#N/A	#N/A	#N/A
FGSG_13150	UNN	#N/A	#N/A	#N/A	#N/A	#N/A	#N/A
FGSG_13156	UNN	#N/A	#N/A	#N/A	#N/A	#N/A	#N/A
FGSG_13683	UNN	#N/A	#N/A	#N/A	#N/A	#N/A	#N/A
FGSG_10359	U in OM2	#N/A	FGSG_10359	#N/A	#N/A	#N/A	#N/A
FGSG_08894	U in OM2	#N/A	FGSG_08894	#N/A	#N/A	#N/A	#N/A
FGSG_09329	U in OM2	#N/A	FGSG_09329	#N/A	#N/A	#N/A	#N/A
FGSG_05295	U in OM2	#N/A	FGSG_05295	#N/A	#N/A	#N/A	#N/A
FGSG_00598	U in OM2	#N/A	#N/A	#N/A	#N/A	#N/A	#N/A
FGSG_01786	U in OM2	#N/A	FGSG_01786	#N/A	#N/A	#N/A	#N/A
FGSG_13757	U in OM2	#N/A	FGSG_13757	#N/A	#N/A	#N/A	#N/A
FGSG_02655	U in OM2	#N/A	#N/A	#N/A	#N/A	#N/A	#N/A
FGSG_03345	U in OM2	#N/A	FGSG_03345	#N/A	#N/A	#N/A	#N/A
FGSG_08893	U in OM2	#N/A	FGSG_08893	#N/A	#N/A	#N/A	#N/A
FGSG_10507	D in OM2	#N/A	#N/A	#N/A	#N/A	#N/A	#N/A
FGSG_03249	D in OM2	#N/A	FGSG_03249	#N/A	#N/A	#N/A	#N/A
FGSG_04512	D in OM2	#N/A	#N/A	#N/A	#N/A	#N/A	#N/A
FGSG_12066	D in OM2	#N/A	FGSG_12066	#N/A	#N/A	#N/A	#N/A
FGSG_00407	D in OM2	#N/A	FGSG_00407	#N/A	#N/A	#N/A	#N/A
FGSG_03761	D in OM2	#N/A	#N/A	#N/A	FGSG_03761	#N/A	#N/A
FGSG_03778	D in OM2	#N/A	#N/A	#N/A	FGSG_03778	#N/A	#N/A
FGSG_04012	D in OM2	#N/A	#N/A	#N/A	#N/A	#N/A	#N/A
FGSG_02287	D in OM2	#N/A	FGSG_02287	#N/A	#N/A	#N/A	#N/A
FGSG_06508	D in OM2	#N/A	#N/A	#N/A	#N/A	#N/A	#N/A
FGSG_11343	D in OM2	#N/A	#N/A	#N/A	FGSG_11343	FGSG_11343	FGSG_11343
FGSG_09370	D in OM	#N/A	FGSG_09370	#N/A	#N/A	#N/A	#N/A
FGSG_03211	D in OM	#N/A	FGSG_03211	#N/A	#N/A	#N/A	#N/A
FGSG_04413	D in OM	#N/A	#N/A	#N/A	#N/A	#N/A	#N/A
FGSG_05839	D in OM	#N/A	FGSG_05839	#N/A	#N/A	#N/A	#N/A
FGSG_11224	D in OM	#N/A	#N/A	#N/A	#N/A	#N/A	#N/A
FGSG_01686	D in OM	#N/A	#N/A	#N/A	#N/A	#N/A	#N/A
FGSG_02966	D in OM	#N/A	#N/A	#N/A	FGSG_02966	#N/A	#N/A
FGSG_11175	D in OM	#N/A	FGSG_11175	#N/A	#N/A	#N/A	#N/A
FGSG_12021	D in OM	#N/A	#N/A	#N/A	#N/A	#N/A	#N/A
FGSG_02271	D in OM	#N/A	#N/A	#N/A	#N/A	#N/A	#N/A
FGSG_00404	D in OM	#N/A	#N/A	#N/A	FGSG_00404	#N/A	#N/A
FGSG_04903	D in OM	#N/A	#N/A	#N/A	#N/A	#N/A	#N/A
FGSG_08585	D in OM	#N/A	FGSG_08585	#N/A	#N/A	#N/A	#N/A
FGSG_02138	D in OM	#N/A	#N/A	#N/A	#N/A	#N/A	#N/A
FGSG_00150	D in OM	#N/A	#N/A	#N/A	#N/A	#N/A	#N/A
FGSG_04370	D in OM	#N/A	#N/A	#N/A	#N/A	#N/A	#N/A
FGSG_05848	D in OM	#N/A	#N/A	#N/A	#N/A	#N/A	#N/A
FGSG_06744	D in OM	#N/A	#N/A	#N/A	#N/A	#N/A	#N/A
FGSG_10755	D in OM	#N/A	#N/A	#N/A	#N/A	#N/A	#N/A
FGSG_12495	D in OM	#N/A	#N/A	#N/A	FGSG_12495	#N/A	#N/A
FGSG_09621	D in OM	#N/A	#N/A	#N/A	FGSG_09621	#N/A	#N/A
FGSG_02137	D in OM	#N/A	FGSG_02137	#N/A	#N/A	#N/A	#N/A
FGSG_02273	D in OM	#N/A	#N/A	#N/A	#N/A	#N/A	#N/A
FGSG_06792	D in OM	#N/A	#N/A	#N/A	#N/A	#N/A	#N/A
FGSG_09515	D in OM	#N/A	#N/A	#N/A	#N/A	#N/A	#N/A
FGSG_05292	D in OM	#N/A	#N/A	#N/A	FGSG_05292	#N/A	#N/A
FGSG_02284	D in OM	#N/A	#N/A	#N/A	#N/A	#N/A	#N/A
FGSG_13350	D in OM	#N/A	#N/A	#N/A	#N/A	#N/A	#N/A
FGSG_13521	D in OM	#N/A	#N/A	#N/A	#N/A	#N/A	#N/A
FGSG_04243	D in OM	#N/A	FGSG_04243	#N/A	#N/A	#N/A	#N/A
FGSG_04023	D in OM	#N/A	#N/A	#N/A	#N/A	#N/A	#N/A
FGSG_12170	D in OM	#N/A	#N/A	#N/A	#N/A	#N/A	#N/A
FGSG_05339	D in OM	#N/A	#N/A	#N/A	#N/A	#N/A	#N/A
FGSG_01972	D in OM	#N/A	#N/A	#N/A	#N/A	#N/A	#N/A
FGSG_11174	D in OM	#N/A	FGSG_11174	#N/A	#N/A	#N/A	#N/A
FGSG_07908	D in OM	#N/A	#N/A	#N/A	#N/A	#N/A	#N/A
FGSG_03749	D in OM	#N/A	#N/A	#N/A	#N/A	#N/A	#N/A
FGSG_05374	D in OM	#N/A	#N/A	#N/A	#N/A	#N/A	#N/A
FGSG_01128	D in OM	#N/A	#N/A	#N/A	#N/A	#N/A	#N/A
FGSG_00136	D in OM	#N/A	#N/A	#N/A	#N/A	#N/A	#N/A
FGSG_07130	D in OM	#N/A	#N/A	#N/A	#N/A	#N/A	#N/A
FGSG_05987	D in OM	#N/A	#N/A	#N/A	#N/A	#N/A	#N/A
FGSG_11379	D in OM	#N/A	#N/A	#N/A	#N/A	#N/A	#N/A
FGSG_09896	D in OM	#N/A	#N/A	#N/A	#N/A	#N/A	#N/A
FGSG_12302	D in OM	#N/A	#N/A	#N/A	#N/A	#N/A	#N/A
FGSG_09950	D in OM	#N/A	#N/A	#N/A	#N/A	#N/A	#N/A
FGSG_08076	D in OM	#N/A	#N/A	#N/A	#N/A	#N/A	#N/A
FGSG_04350	D in OM	#N/A	#N/A	#N/A	#N/A	#N/A	#N/A
FGSG_10920	D in OM	#N/A	#N/A	#N/A	#N/A	#N/A	#N/A
FGSG_12607	D in OM	#N/A	#N/A	#N/A	#N/A	#N/A	#N/A
FGSG_02561	D in OM	#N/A	#N/A	#N/A	#N/A	#N/A	#N/A
FGSG_03347	D in OM	#N/A	#N/A	#N/A	#N/A	#N/A	#N/A
FGSG_13396	D in OM	#N/A	#N/A	#N/A	#N/A	#N/A	#N/A
FGSG_10809	D in OM	#N/A	#N/A	#N/A	#N/A	#N/A	#N/A
FGSG_04362	D in OM	#N/A	#N/A	#N/A	#N/A	#N/A	#N/A
FGSG_07262	D in OM	#N/A	#N/A	#N/A	#N/A	#N/A	#N/A
FGSG_06724	D in OM	#N/A	#N/A	#N/A	#N/A	#N/A	#N/A
FGSG_06917	D in OM	#N/A	#N/A	#N/A	#N/A	#N/A	#N/A
FGSG_03422	D in OM	#N/A	#N/A	#N/A	#N/A	FGSG_03422	#N/A
FGSG_03558	D in OM	#N/A	#N/A	#N/A	FGSG_03558	#N/A	#N/A
FGSG_05928	D in OM	#N/A	#N/A	#N/A	#N/A	#N/A	#N/A
FGSG_01134	D in OM	#N/A	#N/A	#N/A	#N/A	#N/A	#N/A
FGSG_05643	D in OM	#N/A	#N/A	#N/A	#N/A	#N/A	#N/A
FGSG_13634	D in OM	#N/A	#N/A	#N/A	#N/A	FGSG_13634	#N/A
FGSG_09374	D in OM	#N/A	#N/A	#N/A	#N/A	#N/A	#N/A
FGSG_03418	D in OM	#N/A	#N/A	#N/A	#N/A	#N/A	#N/A
FGSG_07925	D in OM	#N/A	#N/A	#N/A	#N/A	#N/A	#N/A
FGSG_08875	D in OM	#N/A	#N/A	#N/A	#N/A	#N/A	#N/A
FGSG_04755	D in OM	#N/A	#N/A	#N/A	#N/A	#N/A	#N/A
FGSG_03565	D in OM	#N/A	#N/A	#N/A	#N/A	#N/A	#N/A
FGSG_05108	D in OM	#N/A	#N/A	#N/A	#N/A	#N/A	#N/A
FGSG_03882	D in OM	#N/A	#N/A	#N/A	#N/A	#N/A	#N/A
FGSG_12331	D in OM	#N/A	#N/A	#N/A	#N/A	#N/A	#N/A
FGSG_00590	D in OM	#N/A	#N/A	#N/A	#N/A	#N/A	#N/A
FGSG_03028	D in OM	#N/A	#N/A	#N/A	#N/A	#N/A	#N/A
FGSG_05107	D in OM	#N/A	#N/A	#N/A	#N/A	#N/A	#N/A
FGSG_11926	D in OM	#N/A	#N/A	#N/A	#N/A	#N/A	#N/A
FGSG_05294	D in OM	#N/A	#N/A	#N/A	#N/A	FGSG_05294	#N/A
FGSG_01747	D in OM	#N/A	#N/A	#N/A	#N/A	#N/A	#N/A
FGSG_07263	D in OM	#N/A	#N/A	#N/A	#N/A	#N/A	#N/A
FGSG_02489	D in OM	#N/A	#N/A	#N/A	#N/A	#N/A	#N/A
FGSG_03799	D in OM	#N/A	#N/A	#N/A	#N/A	#N/A	#N/A
FGSG_08532	D in OM	#N/A	#N/A	#N/A	#N/A	#N/A	#N/A
FGSG_01330	D in OM	#N/A	#N/A	#N/A	#N/A	#N/A	#N/A
FGSG_10881	D in OM	#N/A	#N/A	#N/A	#N/A	#N/A	#N/A
FGSG_02221	D in OM	#N/A	#N/A	#N/A	#N/A	#N/A	#N/A
FGSG_10135	D in OM	#N/A	#N/A	#N/A	#N/A	#N/A	#N/A
FGSG_03829	D in OM	#N/A	#N/A	#N/A	#N/A	#N/A	#N/A
FGSG_06215	D in OM	#N/A	#N/A	#N/A	#N/A	#N/A	#N/A
FGSG_04288	D in OM	#N/A	#N/A	#N/A	#N/A	#N/A	#N/A
FGSG_00681	D in OM	#N/A	#N/A	#N/A	#N/A	#N/A	#N/A
FGSG_11925	D in OM	#N/A	#N/A	#N/A	#N/A	#N/A	#N/A
FGSG_07131	D in OM	#N/A	#N/A	#N/A	#N/A	#N/A	#N/A
FGSG_10202	D in OM	#N/A	#N/A	#N/A	#N/A	#N/A	#N/A
FGSG_11250	D in OM	#N/A	#N/A	#N/A	#N/A	#N/A	#N/A
FGSG_04888	D in OM	#N/A	#N/A	#N/A	#N/A	#N/A	#N/A
FGSG_02978	D in OM	#N/A	#N/A	#N/A	#N/A	#N/A	#N/A
FGSG_10739	D in OM	#N/A	#N/A	#N/A	#N/A	#N/A	#N/A
FGSG_07369	D in OM	#N/A	#N/A	#N/A	#N/A	#N/A	#N/A
FGSG_10804	D in OM	#N/A	#N/A	#N/A	#N/A	#N/A	#N/A
FGSG_12322	D in OM	#N/A	#N/A	#N/A	#N/A	#N/A	#N/A
FGSG_06736	D in OM	#N/A	#N/A	#N/A	#N/A	#N/A	#N/A
FGSG_10224	D in OM	#N/A	#N/A	#N/A	#N/A	#N/A	#N/A
FGSG_13014	D in OM	#N/A	#N/A	#N/A	#N/A	#N/A	#N/A
FGSG_07368	D in OM	#N/A	#N/A	#N/A	#N/A	#N/A	#N/A
FGSG_04458	D in OM	#N/A	#N/A	#N/A	#N/A	#N/A	#N/A
FGSG_05574	D in OM	#N/A	#N/A	#N/A	#N/A	#N/A	#N/A
FGSG_09235	D in OM	#N/A	#N/A	#N/A	#N/A	#N/A	#N/A
FGSG_08122	D in OM	#N/A	FGSG_08122	#N/A	#N/A	#N/A	#N/A
FGSG_10080	D in OM	#N/A	#N/A	#N/A	#N/A	#N/A	#N/A
FGSG_09814	D in OM	#N/A	#N/A	#N/A	#N/A	#N/A	#N/A
FGSG_12396	D in OM	#N/A	#N/A	#N/A	#N/A	#N/A	#N/A
FGSG_02502	D in OM	#N/A	#N/A	#N/A	#N/A	#N/A	#N/A
FGSG_02564	D in OM	#N/A	#N/A	#N/A	#N/A	#N/A	#N/A
FGSG_13349	D in OM	#N/A	FGSG_13349	#N/A	#N/A	#N/A	#N/A
FGSG_00663	D in OM	#N/A	#N/A	#N/A	#N/A	#N/A	#N/A
FGSG_06629	D in OM	#N/A	#N/A	#N/A	#N/A	#N/A	#N/A
FGSG_03445	D in OM	#N/A	#N/A	#N/A	#N/A	#N/A	#N/A
FGSG_12178	D in OM	#N/A	#N/A	#N/A	#N/A	#N/A	#N/A
FGSG_12110	D in OM	#N/A	#N/A	#N/A	#N/A	#N/A	#N/A
FGSG_07160	D in OM	#N/A	#N/A	#N/A	#N/A	#N/A	#N/A
FGSG_03335	D in OM	#N/A	#N/A	#N/A	FGSG_03335	FGSG_03335	FGSG_03335
FGSG_05209	D in OM	#N/A	#N/A	#N/A	#N/A	#N/A	#N/A
FGSG_12555	D in OM	#N/A	#N/A	#N/A	#N/A	FGSG_12555	#N/A
FGSG_01976	D in OM	#N/A	#N/A	#N/A	#N/A	#N/A	#N/A
FGSG_02698	D in OM	#N/A	#N/A	#N/A	#N/A	#N/A	#N/A
FGSG_04911	D in OM	#N/A	#N/A	#N/A	#N/A	#N/A	#N/A
FGSG_11800	D in OM	#N/A	#N/A	#N/A	#N/A	#N/A	#N/A
FGSG_00489	D in OM	#N/A	#N/A	#N/A	#N/A	#N/A	#N/A
FGSG_03448	D in OM	#N/A	#N/A	#N/A	#N/A	#N/A	#N/A
FGSG_00483	D in OM	#N/A	#N/A	#N/A	#N/A	#N/A	#N/A
FGSG_07907	D in OM	#N/A	#N/A	#N/A	#N/A	FGSG_07907	#N/A
FGSG_02578	D in OM	#N/A	#N/A	#N/A	#N/A	#N/A	#N/A
FGSG_02876	D in OM	#N/A	#N/A	#N/A	#N/A	#N/A	#N/A
FGSG_12760	D in OM	#N/A	#N/A	#N/A	#N/A	#N/A	#N/A
FGSG_11851	D in OM	#N/A	#N/A	#N/A	#N/A	#N/A	#N/A
FGSG_12321	D in OM	#N/A	#N/A	#N/A	#N/A	#N/A	#N/A
FGSG_05471	D in OM	#N/A	#N/A	#N/A	FGSG_05471	#N/A	#N/A
FGSG_08238	D in OM	#N/A	#N/A	#N/A	#N/A	#N/A	#N/A
FGSG_09834	D in OM	#N/A	#N/A	#N/A	#N/A	#N/A	#N/A
FGSG_11310	D in OM	#N/A	#N/A	#N/A	#N/A	FGSG_11310	#N/A
FGSG_07165	D in OM	#N/A	#N/A	#N/A	#N/A	#N/A	#N/A
FGSG_02877	D in OM	#N/A	#N/A	#N/A	#N/A	#N/A	#N/A
FGSG_09101	D in OM	#N/A	#N/A	#N/A	#N/A	#N/A	#N/A
FGSG_06328	D in OM	#N/A	#N/A	#N/A	#N/A	FGSG_06328	#N/A
FGSG_00365	D in OM	#N/A	#N/A	#N/A	#N/A	#N/A	#N/A
FGSG_13632	D in OM	#N/A	#N/A	#N/A	#N/A	#N/A	#N/A
FGSG_05309	D in OM	#N/A	#N/A	#N/A	#N/A	#N/A	#N/A
FGSG_03338	D in OM	#N/A	#N/A	#N/A	#N/A	#N/A	#N/A
FGSG_06879	D in OM	#N/A	#N/A	#N/A	#N/A	#N/A	#N/A
FGSG_09289	D in OM	#N/A	#N/A	#N/A	#N/A	#N/A	#N/A
FGSG_00296	D in OM	#N/A	#N/A	#N/A	#N/A	#N/A	#N/A
FGSG_09155	D in OM	#N/A	#N/A	#N/A	#N/A	#N/A	#N/A
FGSG_10212	D in OM	#N/A	#N/A	#N/A	#N/A	#N/A	#N/A
FGSG_13291	D in OM	#N/A	#N/A	#N/A	#N/A	#N/A	#N/A
FGSG_03597	D in OM	#N/A	#N/A	#N/A	#N/A	#N/A	#N/A
FGSG_04058	D in OM	#N/A	#N/A	#N/A	#N/A	FGSG_04058	#N/A
FGSG_08270	D in OM	#N/A	#N/A	#N/A	#N/A	#N/A	#N/A
FGSG_03336	D in OM	#N/A	#N/A	#N/A	FGSG_03336	FGSG_03336	FGSG_03336
FGSG_13148	D in OM	#N/A	#N/A	#N/A	#N/A	#N/A	#N/A
FGSG_10998	D in OM	#N/A	#N/A	#N/A	#N/A	#N/A	#N/A
FGSG_02281	D in OM	#N/A	#N/A	#N/A	#N/A	FGSG_02281	#N/A
FGSG_12776	D in OM	#N/A	#N/A	#N/A	#N/A	#N/A	#N/A
FGSG_13002	D in OM	#N/A	#N/A	#N/A	#N/A	#N/A	#N/A
FGSG_04380	D in OM	#N/A	#N/A	#N/A	#N/A	FGSG_04380	#N/A
FGSG_12709	D in OM	#N/A	#N/A	#N/A	#N/A	FGSG_12709	#N/A
*not overlapped.
