# Supplementary material for: A Large-Scale Functional Analysis of Putative Target Genes of Mating-Type Loci Provides Insight into the Regulation of Sexual Development of the Cereal Pathogen Fusarium graminearum
Source: PLoS Genet. 2015 Sep 3;11(9):e1005486. doi: 10.1371/journal.pgen.1005486 (PMC4559316; doi:10.1371/journal.pgen.1005486)
Supplement: S9 Table — (XLSX) [file pgen.1005486.s022.xlsx]

## Sheet: DEGs only in DSmtA-2
S9 Table. DEGs overlapping between ΔSmtA-1, ΔSmtA-2, and ΔSmta-1 of Sodaria macrospora [15, 19].
DEGs overlapped with genes exclusively regulated genes in the ΔSmtA-2 strain compared to WT
Gene ID	Homology		DEGs from F. graminearum	Expression category
NCU01808	MIPS:CYTOCHROME C BROAD:CYTOCHROME C	1.01	FGSG_10881	D in OM
NCU07352	MIPS:putative protein BROAD:predicted protein	1.17	FGSG_07925	D in OM
NCU07670	MIPS:dead-box protein precursor CYT-19 BROAD:hypothetical protein	1.2	FGSG_05108	D in OM
NCU09380	MIPS:conserved hypothetical protein BROAD:hypothetical protein	1.03	FGSG_01128	D in OM
NCU04410	MIPS:related to tRNA ligase BROAD:hypothetical protein	1.52	FGSG_01239	DDD
NCU07180	MIPS:conserved hypothetical protein BROAD:predicted protein	-1.02	FGSG_04480	DDD
NCU02010	MIPS:probable 2-isopropylmalalate synthase BROAD:hypothetical protein	1.08	FGSG_12930	DDN
NCU07363	MIPS:putative protein BROAD:predicted protein	1.46	FGSG_01026	DDN
NCU04223	MIPS:hypothetical protein BROAD:hypothetical protein	-1.02	FGSG_00023	DDN
NCU07195	MIPS:related to aldehyde reductase II" BROAD:hypothetical protein	-1.13	FGSG_02285	DDN
NCU07948	MIPS:hypothetical protein BROAD:predicted protein	-1.15	FGSG_03674	DDN
NCU09883	MIPS:hypothetical protein BROAD:predicted protein	1.18	FGSG_04628	DNN
NCU02496	MIPS:related to protein-tyrosine-phosphatase BROAD:hypothetical protein	-1.12	FGSG_00565	NUN
NCU05132	MIPS:hypothetical protein BROAD:hypothetical protein	-1.26	FGSG_00122	NUN
NCU07281	MIPS:probable glucose-6-phosphate isomerase BROAD:hypothetical protein	-1.45	FGSG_05843	NUN
NCU05060	MIPS:related to integral membrane protein BROAD:hypothetical protein	1.08	FGSG_02401	UUN
NCU06803	MIPS:probable glutamate decarboxylase BROAD:probable glutamate decarboxylase [MIPS]	-1.07	FGSG_01572	UUN

## Sheet: DEGs from DSmtA-1 & DSmtA-2
S9 Table. DEGs overlapping between ΔSmtA-1, ΔSmtA-2, and ΔSmta-1 of Sodaria macrospora [15, 19].
DEGs overlapped with gene differentially regulated in the both ΔSmtA-1 and ΔSmtA-2 strains
Gene ID	log2 ∆SmtA-1	log2 ∆SmtA-2	DEGs from F. graminearum	Expression category
NCU04097	-1,40	-1,23	FGSG_07165	D in OM
NCU04276	-1,21	-1,51	FGSG_10224	D in OM
NCU09434	-1,41	-1,30	FGSG_00348	DDD
NCU05154	1,03	1,02	FGSG_01196	DDN
NCU00399	-1,48	-1,76	FGSG_03662	DDN
NCU02165	1,70	1,03	FGSG_08508	DDN
NCU02880	-2,40	-1,78	FGSG_02249	DDN
NCU03151	-1,28	-2,00	FGSG_08677	DDN
NCU03731	-1,54	-1,03	FGSG_05132	DDN
NCU00903	-1,32	-1,69	FGSG_00709	DNN
NCU03813	-1,87	-1,89	FGSG_06127	DNN
NCU06261	-1,58	-3,04	FGSG_04155	DNN
NCU06783	-1,01	-1,39	FGSG_06039	DNN
NCU09033	-1,01	-1,01	FGSG_03246	NDN
NCU07375	-1,50	-1,13	FGSG_01311	NUU
NCU04411	-1,49	-1,58	FGSG_00598	U in OM2
NCU05758	-1,91	-1,60	FGSG_02655	U in OM2
NCU05224	-1,49	-1,64	FGSG_02476	UNN
NCU07787	-1,63	-2,03	FGSG_10212	UNN
NCU08859	-1,53	-1,91	FGSG_08986	UNN
NCU04265	1,04	1,47	FGSG_02067	UUN
NCU03023	-1,64	-1,59	FGSG_00489	UUN
NCU04720	-1,94	-1,30	FGSG_08402	UUN
NCU05569	-1,83	-1,08	FGSG_08270	UUN
NCU01195	-1,23	-1,72	FGSG_07174	UUU
NCU04533	-3.64	-4.27	FGSG_11368	NND

## Sheet: DEGs from DSmta-1
S9 Table. DEGs overlapping between ΔSmtA-1, ΔSmtA-2, and ΔSmta-1 of Sodaria macrospora [15, 19].
DEGs overlapped with genes differentially regulated in the DSmta-1 strain
Gene ID	Homology	∆Smta-1 Mea	DEGs from F. graminearum	Expression category
NCU01449	GTP cyclohydrolase (Saccharomyces kluyveri)	-1,56	FGSG_07477	DNN
NCU00607		-1,62	FGSG_00260	UNN
NCU04533	Calcium-dependent cell adhesion molecule 1 (Dictyostelium discoideum)	-3,64	FGSG_11368	NND
NCU06123	Xylulose-5-phosphate phosphoketolase (Lactobacillus pentosus)	-1,42	FGSG_06328	UUN
NCU08859	GLC8 protein (S. cerevisiae)	-1,34	FGSG_08986	UNN
NCU04230	Isocitrate lyase (N. crassa)	1,09	FGSG_09896	D in OM
