# Supplementary material for: A Large-Scale Functional Analysis of Putative Target Genes of Mating-Type Loci Provides Insight into the Regulation of Sexual Development of the Cereal Pathogen Fusarium graminearum
Source: PLoS Genet. 2015 Sep 3;11(9):e1005486. doi: 10.1371/journal.pgen.1005486 (PMC4559316; doi:10.1371/journal.pgen.1005486)
Supplement: S11 Table — (XLSX) [file pgen.1005486.s024.xlsx]

## Sheet: S11 Table
S11 Table. Molecular characterization of the selected DEGs identified in this study
Gene	Expression category	Phenotypes caused by gene deletiona	Homology	Reference* for gene deletion	time-course gene expression	Reference* for gene expression
FGSG_00532	DDD*	more P, more P pigmentation, but fewer AS/AP	vesicle coat complex COPII	this study		this study
FGSG_09182	DDD	albino P, but NC in SD	PKS3	[1*]	SD-specific	this study, [1*], [21], [28]
FGSG_00093	DDD	NC	Serine/Threonine protein kinases	this study	SD-specific	this study, [21]
FGSG_00115	DDD	NC	integral membrane protein	this study	SD-specific	this study
FGSG_00348	DDD	fewer AS	Argonaute-like protein	this study, [33]	SD-specific	this study, [33]
FGSG_01366	DDD	smaller P, no AS	TF: HMG-box	this study, [24]	SD-specific	this study, [24], [28]
FGSG_01458	DDD	NC	NA	this study	SD-specific	this study, [21]
FGSG_01477	DDD	NC	Hypothetical protein	this study	SD-specific	this study, [33]
FGSG_01688	DDD	NC	CVNH domain	this study	SD-specific	this study, [21]
FGSG_01763	DDD	NC	Hypothetical protein	this study	SD-specific	this study
FGSG_01764	DDD	NC	Hydrophobin	this study	VG-specific	this study
FGSG_01862	DDD*	delayed PM	ASE1, Microtubule associated protein	[33]	SD-specific	this study, [33]
FGSG_02052	DDD	faster cirrhi	Tymovirus 45/70Kd protein	this study	SD-specific	this study, [21]
FGSG_02895	DDD	NC	Cell wall anchored protein	this study	SD-specific	this study
FGSG_03638	DDD	NC	Choline dehydrogenase	this study	SD-specific	[25]
FGSG_03659	DDD*	NC	KAR9, required for karyogamy	this study
FGSG_03673	DDD*	fewer P, no AS	Zinc carboxypeptidase	[33]	SD-specific	[33]
FGSG_04223	DDD	NC	Aldo/keto reductases	this study
FGSG_04480	DDD	no P	TF: Fungal Zn(2)-Cys(6)	this study, [24]	SD-specific	this study, [28]
FGSG_05061	DDD	NC	GzPPG1	[30]	SD-specific	[30], [28]
FGSG_05246	DDD	NC	Daxx protein (Fas-binding protein)	this study	SD-specific	this study, [21]
FGSG_05748	DDD	NC	Major Facilitator Superfamily	this study	SD-specific	[28]
FGSG_05833	DDD	NC	NA	this study
FGSG_06059	DDD	fewer P in Z3639, but NC in Z3643	GAL10-UDP-glucose 4-epimerase	this study	SD-specific	[25]
FGSG_06076	DDD	NC	Atrophin-1 family	this study	SD-specific	this study, [28]
FGSG_06550	DDD*	NC	Chitin synthase III	this study
FGSG_06966	DDD*	delayed PM in Z3639, but larger P in Z3643	TF	this study, [24]	SD-specific	this study
FGSG_07578	DDD	fewer P, no AS	AroB, 3-dehydroquinate synthetase	[33]	SD-specific	this study, [33]
FGSG_07869	DDD	fewer P, no AS	Short-chain dehydrogenases	[33]	SD-specific	this study, [33]
FGSG_08320	DDD	smaller, fewer P, no AS	Cytochrome P450	this study, [33]	SD-specific	this study, [33], [21]
FGSG_08519	DDD	NC	FabG, Dehydrogenases	this study
FGSG_09187	DDD	NC	FabG, Dehydrogenases (PKS3 member)	this study	SD-specific	[17]
FGSG_09288	DDD	NC	MUC1, extracellular a-1,4-glucan glucosidase	this study
FGSG_09479	DDD	NC	Serine/Threonine protein kinase	this study
FGSG_10024	DDD	NC	SbcC, ATPase involved in DNA repair	this study
FGSG_10478	DDD	NC	Tymovirus 45/70Kd protein	this study
FGSG_10742	DDD*	delayed PM, smaller P, no AS	Pheromone-regulated membrane protein	this study
FGSG_10818	DDD	NC	Secreted aspartic proteinase precursor	this study	SD-specific	this study, [33]
FGSG_10825	DDD*	pleiotropic	Homocysteine methyltransferase	this study
FGSG_11422	DDD	NC	Phophatidylserine decarboxylase	this study
FGSG_11826	DDD	less P, no AS	TF, FORKHEAD	this study, [24]
FGSG_11962	DDD	delayed PM, fewer P, but normal AS/AP	NA	this study
FGSG_12944	DDD	NC	NA	this study	SD-specific	[28]
FGSG_13162	DDD	delayed PM, smaller P, no AS,	Histone promoter control 2 (HPC2)	this study
FGSG_13420	DDD	NC	Zn-ribbon protein	this study
FGSG_13708	DDD*	no P	O-methyltransferase	this study	SD-specific	[17]
FGSG_08890	DND	smaller P, no AS	MAT1-1-3	[14]	SD-specific	[14]
FGSG_08891	DND	smaller P, no AS	MAT1-1-2	[14]	SD-specific	[14]
FGSG_05151	NND	NC in Z3639, but fewer P in Z3643	TF: HMG-box	this study, [24]
FGSG_08892	NND	smaller P, no AS,	MAT1-1-1	[14]	SD-specific	[14]
FGSG_14031	NND	NC	SNF2	this study
FGSG_08893	NDD (U in OM2)	no P	MAT1-2-1	[14]	SD-specific	[14]
FGSG_00407	DDN	NC	FabG, Dehydrogenases	this study
FGSG_00806	DDN	NC	Subtilisin N-terminal Region	this study
FGSG_01239	DDN(D in OM2)	NC	Nucleoporin	this study	no stage specific	this study
FGSG_01734	DDN	NC	sugar transporter	this study	SD-specific	[28]
FGSG_01800	DDN	NC in PH-1	Rho guanine nucleotide exchange factor	this study
FGSG_02303	DDN	NC	AMP dependent CoA ligase	this study
FGSG_03212	DDN	NC	endochitinase	this sutudy	no stage specific	this study
FGSG_03969	DDN	NC	ABC-type Fe3+ transport system	this study	SD-specific	[17]
FGSG_04465	DDN	NC	sugar transporter	this study
FGSG_04538	DDN	NC	Candida agglutinin-like protein	this study
FGSG_05239	DDN	no P	G protein coupled receptor	[33]	SD-specific	[33]
FGSG_05847	DDN	NC	chitin deacetylase	this study	SD-specific	this study
FGSG_05906	DDN	less V, but NC in SD	FGL1, extracellular lipase,	this study, [2*]	SD-specific	this study
FGSG_06549	DDN	NC	chitin binding protein, chitin deacetylase	this study	SD-specific	this study
FGSG_07534	DDN	NC	NA	this study	SD-specific	this study
FGSG_07546	DDN	faster growth, more mycelia, albino, larger P, more AP, reduced V	TF: MYT2	[3*]		[3*]
FGSG_07734	DDN	NC	SNF2 family N-terminal domain	this study	SD-specific	[21]
FGSG_07822	DDN	NC	Hypothetical protein	this study	SD-specific	[17]
FGSG_07823	DDN	NC	Syndecan domain	this study
FGSG_08073	DDN	NC	NA	this study
FGSG_08795	DDN	smaller P, no AS, abnormal C	PKS7	this study	SD-specific	this study, [33]
FGSG_09204	DDN	NC	Caspase domain for apoptosis	this study
FGSG_09246	DDN	NC	Tetraspannin	this study
FGSG_09248	DDN	NC	Fungal protein of unknown	this study
FGSG_09382	DDN	NC	Autotransporter adhesin	this study
FGSG_09625	DDN	NC	G-protein coupled receptor?	this study	SD-specific	this study
FGSG_10457	DDN	NC	Predicted metal-dependent hydrolase	this study
FGSG_12219	DDN	NC	Serine/Threonine protein kinases	this study
FGSG_12624	DDN	NC	WD40 domain	this study
FGSG_12824	DDN	NC	NC	this study
FGSG_13860	DDN	NC	Acyl-CoA synthetases	this study
FGSG_00492	DNN	NC	Atrophin-1 family protein	this study
FGSG_04946	DNN	reduced H	Fes/CIP4 homology domain	this study
FGSG_06039	DNN	no P, reduced C,V, T	ACL2, Acyl citrate synthase	[4*]
FGSG_06149	DNN	NC	NA	this study	SD-specific	[28]
FGSG_07152	DNN	NC	Grg1, Sperm histone P2	this study	SD-specific	[17]
FGSG_07530	DNN	NC	Choline dehydrogenase	this study
FGSG_07745	DNN	NC	Serine/Threonine protein kinases	this study
FGSG_09019	DNN	fewer P, VG, T, no V	TF: Homeodomain	[25]
FGSG_10396	DNN	reduced V	Lactoylglutathione lyase	this study	SD-specific	[25]
FGSG_12857	DNN	NC	ACL1, Acyl citrate synthase	[4*]
FGSG_01214	NDN	NC	TF	[24]	SD-specific	this study
FGSG_02947	NDN	NC	Hypothetical protein	this study
FGSG_03954	NDN	NC	Peptidase	thi study	SD-specific	this study
FGSG_04587	NDN	NC	WD domain	this study	no stage specific	this study
FGSG_09072	NDN	NC	Nucleoporin	this study
FGSG_12478	NDN	NC	NA	this study
FGSG_03597	UUN (D in OM2)	NC	Developmental regulator flbA (RGS)	this study
FGSG_04589	UUN	NC	O-methyltransferase in the PKS15 cluster	this study
FGSG_12709	UUN (D in OM2)	NC when overexpressed	hypothetical protein	this study
FGSG_01743	UNN	NC	ACS1, Acyl Coenzyme-A synthetase	[5*]
FGSG_02502	UNN (D in OM2)	NC	ERG3, Sterol desaturase	this study	SD-specific	this study
FGSG_02564	UNN (D in OM2)	NC	FHA domain containing protein	this study
FGSG_02572	UNN	fewer P, reduced V in Z3639, but NC in Z3643	Universal stress protein	this study
FGSG_04888	UNN (D in OM2)	NC	TF: GAL4-like Zn(II)2Cys6	[24]
FGSG_06228	UNN	smaller P, no AS, no V, more T in Z3639, but reduced C (~11-fold ↓) only in Z3643	Developmental regulator flbA (RGS)	this study, [24]
FGSG_00121	NUN	NC	Intracellular serine protease	this study
FGSG_00123	NUN	NC in PH-1	Ankyrin repeat protein	this study
FGSG_00948	NUN	NC when overexpressed	Hypothetical protein	this study
FGSG_01664	NUN	NC when overexpressed	F-box domain	this study	no stage specific	this study
FGSG_02959	NUN	NC when overexpressed	long-chain-fatty-acid--CoA ligase	this study
FGSG_03221	NUN	NC	F-box domain-containing protein	this study
FGSG_03916	NUN	no P	Fibronectin-attachment protein (FAP)	this study
FGSG_11868	NUN	NC in PH-1	Lectin N terminal	this study
FGSG_12881	NUU	NC	Hypothetical protein	this study
FGSG_00842	UUD	NC	RNA-binding protein	this study	no stage specific	this study
FGSG_06479	UUU	NC	Hypothetical protein	this study
FGSG_00404	D in OM2	no P, no AS in Z3639, but NC in Z3643	TF: fungal Zn(2)-Cys(6)	this study, [24]	SD-specific	this study
FGSG_02273	D in OM2	NC	Delta 1-pyrroline-5-carboxylate dehydrogenase	in this study	VG-specific	[17]
FGSG_02287	D in OM2	NC	Peroxisomal acyl-CoA oxidases	this study	SD-specific	this study
FGSG_07368	D in OM2	fewer P, ZEA overproduction (~3-fold ↑)	TF: GAL4-like domain	this study, [23]
FGSG_08076	D in OM2	NC	hypothetical protein	this study	SD-specific	[17]
FGSG_09834	D in OM2	no AS, reduced lipid accumulation in aerial mycelia	Pyruvate decarboxylase	[6*]
FGSG_09896	D in OM2	albino aerial mycelia, no P	GzICL1	[7*]	VG-specific	[7*]
FGSG_02655	U in OM2	fewer P, but NC in self-fertility	GzPRE2	[30]	SD-specific	[30]
aThe F. graminearum Z3643 strain was used as a wild-type strain in gene deleletion analysis; two other strains (Z3639 and PH-1) were indicated when used in gene deletion. Refer to S5 Fig. for quantitative comparisons between the wild type and gene-deletion strains showing the phenotypic alterations in size or number of perithecia. Abbreviations: AP: ascospore, AS: asci, C: conidiation, H: hyphal …
*References not cited in the text 1. Gaffoor I, Brown DW, Plattner R, Proctor RH, Qi W, Trail F. Functional analysis of the polyketide synthase genes in the filamentous fungus Gibberella zeae (anamorph Fusarium graminearum). Eukary Cell. 2005;4: 1926-33. 2. Voigt CA, Schafer W, Salomon S. A secreted lipase of Fusarium graminearum is a virulence factor required for infection of cereals. Plant J. 2…
