# Supplementary material for: A Large-Scale Functional Analysis of Putative Target Genes of Mating-Type Loci Provides Insight into the Regulation of Sexual Development of the Cereal Pathogen Fusarium graminearum
Source: PLoS Genet. 2015 Sep 3;11(9):e1005486. doi: 10.1371/journal.pgen.1005486 (PMC4559316; doi:10.1371/journal.pgen.1005486)
Supplement: S12 Table — (XLSX) [file pgen.1005486.s025.xlsx]

## Sheet: S12 Table
S12 Table. Developmental time-course expression of the selected DEGs during sexual development, determined by qPCR
			vegetative growth		perithecial induction
Gene	Expression	strain	3 dpi	6 dpi	10 dpi	13 dpi
FGSG_00093	DDD	Z3643	1.0±0.0	1.5±1.2	1.7±1.2	33.23±19.7
FGSG_00115	DDD	Z3643	1.0±0.0	1.5±1.2	1.5±1.2	34.4±27.6
FGSG_00348	DDD	Z3643	1.0±0.0	1.4±0.1	0.7±0.2	51.6±12.4
FGSG_00404	D in OM	Z3643	1.0±0.0	1.0±0.1	6.49±1.8	7.8±1.2
FGSG_00532	DDN	Z3643	1.0±0.0	1.2±0.24	21.6±7.46	42.4±4.13
FGSG_01214	NDN	Z3643	1.0±0.0	0.9±0.2	0.3±0.6	5.1±2.5
FGSG_01239	DDD	Z3643	1.0±0.0	0.5±0.1	0.2±0.1	1.3±0.6
FGSG_01366	DDD	Z3643	1.0±0.0	1.8±0.2	78.3±7.1	166.6±6.1
FGSG_01458	DDD	Z3643	1.0±0.0	1.8±1.2	1.7±1.0	16.7±4.3
FGSG_01477	DDD	Z3643	1.0±0.0	2.0±0.2	1.9±0.6	11.6±3.8
FGSG_01664	NUN	Z3643	1.0±0.0	0.7±0.4	1.0±0.8	1.5±0.9
FGSG_01688	DDD	Z3643	1.0±0.0	0.8±0.5	24.2±0.8	32.4±1.3
FGSG_01862	DDN	Z3643	1.0±0.0	3.3±1.4	18.5±3.5	73.4±19.4
FGSG_02052	DDD	Z3643	1.0±0.0	3.2±2.0	41.6±33.5	189.7±44.7
FGSG_02287	D in OM2	Z3643	1.0±0.0	1.2±0.2	8.1±2.5	31.7±10.9
FGSG_02502	UNN	Z3643	1.0±0.0	0.6±0.1	3.5±0.8	1.0±0.6
FGSG_03212	DDN	Z3643	1.0±0.0	1.7±0.1	3.3±0.3	2.7±0.4
FGSG_03659	DDN	Z3643	1.0±0.0	3.9±3.2	23.5±18.7	60.8±16.2
FGSG_03954	NDN	Z3643	1.0±0.0	6.4±3.5	26.9±11.6	6.0±3.1
FGSG_04480	DDD	Z3643	1.0±0.0	1.79±1.1	62.7±8.7	134.7±1.2
FGSG_04587	NDN	Z3643	1.0±0.0	1.3±0.1	1.0±0.2	2.2±1.8
FGSG_05246	DDD	Z3643	1.0±0.0	1.4±0.4	11.4±2.0	6.8±2.7
FGSG_05847	DDN	Z3643	1.0±0.0	1.3±0.3	11.6±5.3	3.1±0.0
FGSG_06549	DDN	Z3643	1.0±0.0	0.9±0.1	29.7±3.0	5.5±2.1
FGSG_06966	DND	Z3643	1.0±0.0	1.6±0.2	82.4±7.6	130.8±4.5
FGSG_07578	DDD	Z3643	1.0±0.0	3.8±3.3	48.6±36.7	246.4±111.3
FGSG_07869	DDD	Z3643	1.0±0.0	2.3±1.1	15.8±2.0	95.5±3.9
FGSG_08320	DDD	Z3643	1.0±0.0	2.8±2.0	15.3±4.9	19.4±3.2
FGSG_08795	DDN	Z3643	1.0±0.0	1.9±0.3	3.4±1.2	7.5±0.2
FGSG_09182	DDD	Z3643	1.0±0.0	3.0±2.5	68.9±53.2	405.7±229.9
FGSG_09625	DDN	Z3643	1.0±0.0	0.9±0.1	3.1±0.1	4.1±1.1
FGSG_11826	DDN	Z3643	1.0±0.0	7.17±5.2	167.6±2.6	560.9±54.8
			4 dpi	6 dpi	11 dpi	13 dpi
FGSG_01763	DDD	PH-1	1.0±0.0	9.2±0.2	1040.1±0.1	162.6±0.9
FGSG_02895	DDD	PH-1	1.0±0.0	1.3±0.2	3.5±0.1	7.2±0.5
FGSG_04498	UUN	PH-1	1.0±0.0	1.7±0.9	2.1±0.4	5.6±2.4
FGSG_06076	DDD	PH-1	1.0±0.0	1.1±.02	153.5±12.5	205.8±26.7
FGSG_07534	DDN	PH-1	1.0±0.0	1.7±.02	2.6±0.6	5.3±1.1
dpi: days postinoculation. The fungal strain was grown on carrot agar for 6 days (vegetative growth), followed by perithecial induction for additional 7 days (perithecial induction). Numbers represent the average relative amount of each gene transcript with standard deviation. The amount of each gene transcript from a 3 dpi sample was used as a reference.The numbers in bold were signicantly diffe…
