# Supplementary material for: A Large-Scale Functional Analysis of Putative Target Genes of Mating-Type Loci Provides Insight into the Regulation of Sexual Development of the Cereal Pathogen Fusarium graminearum
Source: PLoS Genet. 2015 Sep 3;11(9):e1005486. doi: 10.1371/journal.pgen.1005486 (PMC4559316; doi:10.1371/journal.pgen.1005486)
Supplement: S13 Table — (XLSX) [file pgen.1005486.s026.xlsx]

## Sheet: down
S13 Table. DEGs overlapping with the transcriptomics data during sexual developmental processes, generated by Sikhakolli et al. [23].
Gene Designation	2h_FPKM	24h_FPKM	48h_FPKM	72h_FPKM	96h_FPKM	144h_FPKM	Expression category
FGSG_00775	256.743	104.316	24.3478	9.69715	33.0076	8.21795	DDD
FGSG_01872	467.493	392.504	334.37	62.9829	167.33	20.6233	DDD
FGSG_03118	128.803	118.301	38.4554	14.7436	36.2966	2.82413	DDD
FGSG_04176	1167.08	676.933	272.071	357.317	788.83	72.0282	DDD
FGSG_05663	1056.2	478.971	451.186	41.9833	228.018	14.9862	DDD
FGSG_00093	0.932327	816.633	53.5665	62.9285	191.973	31.8611	DDD
FGSG_02885	0.727544	1094.49	25.0691	6.56615	56.1843	0.473579	DDD
FGSG_03569	291.877	323.405	165.419	29.6551	133.096	12.2666	DDD
FGSG_07578	4.19741	228.158	58.3288	11.2743	68.1584	147.794	DDD
FGSG_08519	18.9066	233.009	220.923	26.0548	205.374	17.9798	DDD
FGSG_02895	20.2665	123.663	169.302	58.7322	108.497	6.6611	DDD
FGSG_04975	147.964	1196.86	2073.6	761.95	1399.66	253.974	DDD
FGSG_00348	0.142462	0.361642	0.75397	208.022	106.22	84.2524	DDD
FGSG_02085	10.6912	33.5767	53.6956	3151.97	2993.1	177.637	DDD
FGSG_04223	37.8997	9.90763	28.704	183.806	137.4	74.5393	DDD
FGSG_04236	0.470235	2.31395	22.2882	379.921	246.551	22.6506	DDD
FGSG_05889	2.50533	8.3473	14.3613	122.573	92.3879	30.3374	DDD
FGSG_06952	1.15043	1.34474	17.4072	826.084	616.613	305.267	DDD
FGSG_00531	16.7626	44.9436	50.262	847.495	568.968	382.897	DDD
FGSG_12944	0	0.763094	168.999	3248.92	4458.46	494.714	DDD
FGSG_00412	0.402857	27.6119	34.7441	60.1883	228.926	32.5986	DDD
FGSG_00413	0.0444808	6.70718	7.57325	13.3245	44.7882	4.51679	DDD
FGSG_00701	1.49979	23.3003	46.9159	101.647	261.511	62.6104	DDD
FGSG_01239	3.24355	1.34735	27.6421	63.1189	93.4814	10.2927	DDD
FGSG_01366	1.60476	53.382	50.4164	83.0035	508.305	90.5418	DDD
FGSG_01458	0.34222	1.56372	16.474	15.217	42.2203	6.24427	DDD
FGSG_01477	2.78905	3.27707	8.07587	14.223	20.4567	1.01148	DDD
FGSG_01482	0.569534	20.4797	20.9044	31.5871	62.8768	12.4415	DDD
FGSG_01483	0.171957	9.95258	16.2361	52.7806	84.244	34.1951	DDD
FGSG_01688	3.05278	557.968	454.053	277.077	1390.06	177.671	DDD
FGSG_01763	0.926163	4.23196	1.95545	2.79364	38.8568	0.653104	DDD
FGSG_01764	1.60466	8.79869	6.1797	9.61372	23.9963	3.05522	DDD
FGSG_01790	0.126315	9.61963	15.2946	20.2481	38.0665	2.73584	DDD
FGSG_01827	0.584601	15.4169	10.9521	12.0083	35.6849	15.4945	DDD
FGSG_02052	1.06886	24.542	15.5985	67.5386	124.78	8.5925	DDD
FGSG_02354	1.35841	2.19072	9.35329	338.452	404.524	62.2925	DDD
FGSG_03116	1.57428	16.5449	7.33906	8.35099	24.6406	12.8221	DDD
FGSG_03217	2.94535	7.87454	3.46127	2.54208	9.46501	0.497149	DDD
FGSG_03241	0.717741	3.27961	11.6383	34.9381	73.8444	18.6762	DDD
FGSG_03608	0.065666	1.70029	40.617	24.5337	147.951	4.05176	DDD
FGSG_03638	0.552342	3.00458	7.94339	13.7881	48.6411	1.80838	DDD
FGSG_04079	8.74562	681.392	934.649	1747.89	5279.7	1904.3	DDD
FGSG_04162	0.262263	3.59511	21.1967	379.392	621.886	34.4683	DDD
FGSG_04180	0.238183	25.4671	29.8473	63.0102	214.647	40.0836	DDD
FGSG_04480	2.8289	0.728237	4.32059	29.0428	108.997	5.85815	DDD
FGSG_04879	0.585476	7.57985	7.84538	5.52132	21.6937	3.3373	DDD
FGSG_05246	5.12173	145.037	123.277	286.241	328.67	27.9432	DDD
FGSG_05291	68.3471	86.318	136.298	209.829	312.117	50.988	DDD
FGSG_05486	8.3192	9.34041	31.4599	196.636	269.002	76.13	DDD
FGSG_05652	2.55023	129.241	202.129	396.147	853.728	185.989	DDD
FGSG_05748	0.184337	1.20328	31.2782	148.5	240.979	19.9162	DDD
FGSG_05818	0.748879	23.7088	18.9195	29.31	199.873	41.5304	DDD
FGSG_05833	8.35151	792.938	554.417	1056.88	5114.66	614.854	DDD
FGSG_06059	26.8146	93.2804	88.5335	57.2502	199.083	19.9983	DDD
FGSG_06076	0.066466	3.03706	37.3846	374.811	1065.11	37.4022	DDD
FGSG_06133	30.7565	30.3172	42.8849	112.737	113.066	25.39	DDD
FGSG_06332	1.02877	1.00017	6.03377	182.363	260.115	4.70004	DDD
FGSG_07869	0.941005	7.45295	47.365	706.589	1046.2	133.179	DDD
FGSG_08320	0.0332716	0.152029	3.3719	6.2292	8.6905	0.844639	DDD
FGSG_08651	36.9997	12.7329	23.22	19.1294	43.5616	10.6029	DDD
FGSG_08794	0.672158	6.2655	26.4576	83.9626	101.4	5.83004	DDD
FGSG_09066	2.07133	62.4665	341.047	30.6793	342.377	8.90993	DDD
FGSG_09182	0.0350549	16.4342	45.1751	45.7314	163.401	14.0383	DDD
FGSG_09183	0.738788	83.506	198.923	109.295	494.133	20.4824	DDD
FGSG_09184	0.438669	65.4303	173.191	140.714	554.843	33.5078	DDD
FGSG_09187	19.9997	2079.54	1659.81	2555.82	4185.75	3496.27	DDD
FGSG_09288	1.85745	571.835	278.6	427.452	858.529	95.0442	DDD
FGSG_09443	212.431	98.7124	112.661	150.549	315.878	30.2299	DDD
FGSG_09479	2.53662	40.1593	39.285	53.1099	107.637	29.3633	DDD
FGSG_09779	1.7486	57.5571	82.5342	108.6	238.05	24.5242	DDD
FGSG_10024	0.440698	44.6676	56.3964	119.713	235.732	37.5888	DDD
FGSG_10143	0.908923	1.80573	4.12512	198.779	233.234	51.6659	DDD
FGSG_10478	0.177469	0	2.81773	127.958	151.744	34.3526	DDD
FGSG_10579	0.0643325	2.64562	3.65106	2.68994	4.16883	2.38169	DDD
FGSG_10581	5.59126	21.5824	64.9492	85.3068	158.672	24.8097	DDD
FGSG_10818	0.241268	1.8374	18.5014	324.528	406.096	37.4298	DDD
FGSG_11422	5.3972	13.178	15.6995	7.19933	24.398	0.740854	DDD
FGSG_11939	60.1411	69.6184	28.7787	135.082	427.36	17.9076	DDD
FGSG_11962	0.499555	8.15229	20.1786	64.3117	192.31	24.9107	DDD
FGSG_11963	0.59841	46.0632	70.349	139.212	367.494	31.1618	DDD
FGSG_12024	0.104608	0.637318	6.25484	37.7336	71.4372	4.49975	DDD
FGSG_12112	20.1956	7.06039	22.4451	23.3462	31.0115	7.75628	DDD
FGSG_12248	24.9901	93.4267	264.773	816.647	2095.01	120.152	DDD
FGSG_12461	0.442857	12.0224	27.4303	58.104	170.628	35.9042	DDD
FGSG_12785	12.2196	64.954	79.6216	155.902	456.245	67.728	DDD
FGSG_12965	0.496012	0	2.51341	36.1141	120.327	36.3765	DDD
FGSG_13162	0.763355	18.8995	20.8561	72.4018	181.698	62.7912	DDD
FGSG_13349	2.6404	5.6776	35.259	196.574	546.131	125.352	DDD
FGSG_13420	0.170234	3.5976	58.1835	20.3979	119.712	4.8393	DDD
FGSG_13454	0	1.11997	175.743	2.75335	333.911	1.03704	DDD
FGSG_13917	15.4971	17.2245	35.6558	166.243	429.67	57.5943	DDD
FGSG_00115	2.64998	126.785	110.847	280.625	334.223	966.113	DDD
FGSG_00116	39.8321	247.501	269.45	259.14	541.409	907.398	DDD
FGSG_00117	39.0699	103.747	49.2335	55.5024	94.4719	106.579	DDD
FGSG_09186	0.651495	135.697	81.2113	450.018	469.103	1429.01	DDD
FGSG_09718	68.6554	41.1792	32.2154	483.927	291.588	513.199	DDD
FGSG_10599	0.513823	12.5678	21.3807	206.018	64.6342	316.573	DDD
FGSG_10742	37.6316	14.935	8.74492	22.7914	35.5397	18.7847	DND
FGSG_03463	0.525697	30.0261	17.1817	13.287	13.3643	28.9151	NDD
FGSG_07645	1.63305	1095.84	23.7612	5.82369	33.724	0.123384	NDD
FGSG_04441	1.42317	24.5339	44.1871	26.4835	43.8545	9.57965	DND
FGSG_08890	0	0.504627	1.23115	58.8588	58.463	10.8639	DND
FGSG_08891	0.0732561	0.167366	0.742411	19.7042	15.6289	3.71939	DND
FGSG_07435	1.93638	37.1045	33.7409	123.262	94.1566	33.168	NDD
FGSG_00422	18.5285	85.4813	123.325	393.261	107.128	227.184	NND
FGSG_01677	2.12702	29.7946	40.6388	51.0949	184.624	18.4416	DND
FGSG_03211	444.245	322.328	524.338	481.457	605.647	88.8401	DND
FGSG_03283	1.68602	4.55236	6.83475	9.9481	48.0574	2.83723	DND
FGSG_05175	768.787	620.771	980.203	1040.56	1232.7	378.623	DND
FGSG_06966	49.6793	34.3321	25.1168	33.3132	257.923	131.787	DND
FGSG_13432	5.69043	13.0008	18.7426	32.4052	52.8301	20.5653	DND
FGSG_03345	1.34956	26.7686	19.4276	27.9083	359.841	36.7258	NDD
FGSG_08893	11.369	118.13	127.845	127.129	179.873	134.259	NDD
FGSG_04188	1.10045	11.2476	22.2463	433.168	541.702	192.522	NND
FGSG_05151	1.0677	34.9269	52.4058	134.022	401.364	49.7948	NND
FGSG_08892	6.51837	35.265	45.0794	60.2057	206.026	165.752	NND
FGSG_11135	3.95276	125.645	689.887	2667.38	4409.78	46.3553	NND
FGSG_11368	447.938	115.94	265.906	5545.18	10187.5	719.195	NND
FGSG_12786	6.71322	5.33479	26.0307	105.285	336.963	83.6679	NND
FGSG_13433	42.6554	80.2243	82.5769	111.04	208.572	47.6742	NND
FGSG_09814	36.475	91.7021	68.9115	427.896	118.04	661.401	NDD
FGSG_04805	1716.67	1235.84	199.169	60.6633	174.844	7.22896	DDN
FGSG_05475	29.7018	12.338	20.0544	18.2473	19.0356	27.2147	DDN
FGSG_05594	303.401	143.831	84.4087	47.6051	160.914	37.4271	DDN
FGSG_05847	368.191	188.55	207.613	66.1457	175.873	23.1518	DDN
FGSG_06208	225.334	124.571	51.5397	53.6457	76.9398	11.2855	DDN
FGSG_06296	64.0452	32.4041	21.0955	35.9102	35.6611	9.1725	DDN
FGSG_06549	331.484	287.712	159.601	15.107	116.677	6.34657	DDN
FGSG_06766	48.0647	29.7567	23.1368	26.7401	21.8378	3.36591	DDN
FGSG_06779	693.634	672.36	309.33	408.357	557.058	132.987	DDN
FGSG_07067	106.668	44.5637	42.854	4.91033	9.84036	1.99344	DDN
FGSG_07068	53.0411	19.5697	20.0141	3.79218	10.2546	6.13705	DDN
FGSG_07561	16.6692	13.0751	8.30859	5.86755	9.05627	8.64786	DDN
FGSG_07816	8.7411	4.41276	4.11563	2.62711	3.77705	2.90737	DDN
FGSG_08171	3.25174	2.81103	2.18213	1.70025	1.6209	0.836649	DDN
FGSG_08404	240.158	165.475	177.12	9.53933	33.3724	6.46157	DDN
FGSG_08440	126.09	100.925	49.5278	79.4494	42.9996	17.6604	DDN
FGSG_09032	23.6228	12.3144	3.23702	14.7009	15.822	6.08844	DDN
FGSG_09623	135.799	63.1583	25.9943	26.5007	42.6183	3.99427	DDN
FGSG_10003	74.8145	11.4274	14.7155	26.5794	72.423	20.5518	DDN
FGSG_10316	65.7678	47.0121	40.9858	6.61842	15.4646	5.19028	DDN
FGSG_10326	71.9103	49.0174	30.1275	1.87226	20.347	1.68283	DDN
FGSG_10677	89.3366	20.2657	9.45109	6.87025	12.1989	5.71755	DDN
FGSG_11081	57.5976	44.8052	8.30904	0.462814	1.51974	0.915172	DDN
FGSG_11509	3.494	1.61266	0.464977	0	0.246295	0.111994	DDN
FGSG_11581	3.09776	2.33137	1.69898	1.27366	1.74397	2.85264	DDN
FGSG_13198	12.6904	9.24793	4.54573	0.0682741	1.30879	1.90937	DDN
FGSG_13822	1.33218	0.217399	0.0241088	0.0593842	0.0237162	0.0251629	DDN
FGSG_13985	6.13867	4.14215	3.31943	0.80145	0.163553	1.10412	DDN
FGSG_00095	0.0381682	0.697616	0.27077	0.619316	0.342464	0.242237	DDN
FGSG_00642	374.161	464.098	65.6779	46.5883	65.8014	14.9758	DDN
FGSG_00739	108.368	126.498	58.6334	8.20426	16.3236	3.88354	DDN
FGSG_00806	701.77	2383.19	727.96	20.1686	51.8254	13.6974	DDN
FGSG_01026	1137.49	2090.16	1821.22	185.104	454.507	360.405	DDN
FGSG_01603	0.111395	67.4426	30.1988	4.69251	10.3836	4.03563	DDN
FGSG_01631	165.871	326.641	194.61	13.2427	131.223	7.55586	DDN
FGSG_01752	0.795766	74.1771	27.4198	17.481	59.6586	3.87195	DDN
FGSG_01807	0.448988	38.5066	3.01017	1.0777	3.68422	5.22413	DDN
FGSG_02136	42.7352	296.791	242.127	18.6965	91.0759	37.8805	DDN
FGSG_02266	1.96919	6.42709	3.13605	1.22892	1.61261	0.297561	DDN
FGSG_02291	52.8082	108.053	55.9192	13.5481	15.8026	3.50823	DDN
FGSG_02336	3.73573	7.25467	2.65017	6.99413	3.6312	5.43331	DDN
FGSG_02339	266.051	317.707	20.3464	14.7646	19.5049	11.6846	DDN
FGSG_02550	25.2112	113.722	106.787	9.27883	61.2241	20.5133	DDN
FGSG_02803	123.776	142.762	115.891	57.7212	93.1143	60.4789	DDN
FGSG_02871	22.7542	1139.46	282.721	332.727	789.536	786.236	DDN
FGSG_02966	71.176	87.1833	69.9529	8.87217	4.38245	21.7979	DDN
FGSG_02982	2.20093	5.66582	4.93229	0.270841	2.81229	0.131158	DDN
FGSG_03027	108.897	126.379	63.6211	11.9547	76.1815	75.0658	DDN
FGSG_03123	333.532	530.86	128.064	10.9959	53.932	46.7386	DDN
FGSG_03143	3.78273	34.1576	23.1384	5.90177	16.4764	1.0003	DDN
FGSG_03148	21.6554	88.6019	48.3629	24.9462	80.2166	22.7801	DDN
FGSG_03662	390.034	1002	577.401	82.2524	56.2019	14.6277	DDN
FGSG_03757	0.539871	957.141	13.8971	9.299	33.585	2.74106	DDN
FGSG_03911	66.5663	343.466	138.839	83.0848	82.5185	52.2149	DDN
FGSG_04239	139.083	286.365	147.706	42.4897	62.7906	5.17551	DDN
FGSG_04525	2.29729	11.8093	3.60868	1.89963	1.9181	0.410059	DDN
FGSG_04572	7.3229	15.9444	9.76234	5.76623	11.4652	5.87438	DDN
FGSG_04650	0.783189	1.86713	1.10431	0.595023	0.882637	0.252129	DDN
FGSG_04735	412.394	682.968	556.85	447.527	106.508	347.461	DDN
FGSG_04870	0.505145	12.695	10.5459	1.57624	10.9281	6.99962	DDN
FGSG_05059	10.0145	80.5369	68.4051	12.9996	29.7519	2.11858	DDN
FGSG_05882	99.5998	118.766	11.5456	53.2182	86.4152	50.2048	DDN
FGSG_06010	3539.45	5538.33	2507.54	198.427	906.504	41.5067	DDN
FGSG_06486	20.7944	69.4694	60.6767	4.77668	18.6145	5.85069	DDN
FGSG_06548	499.259	690.792	503.603	116.286	435.034	13.111	DDN
FGSG_06550	177.805	210.115	173.73	74.7252	201.48	4.89571	DDN
FGSG_07216	10.9024	99.634	88.7296	64.6115	97.7389	35.5648	DDN
FGSG_07558	81.2868	12127.8	9401.61	67.5902	385.836	12.3715	DDN
FGSG_07569	10.0853	15.8487	8.83286	2.44211	0.620645	5.09871	DDN
FGSG_07659	2.94103	13.1826	5.13794	2.16755	5.02635	3.46643	DDN
FGSG_07753	1.19925	5.47979	2.34835	0.380554	1.49955	1.56952	DDN
FGSG_07754	0.58342	9.7113	6.67284	1.40438	0.789363	0.308559	DDN
FGSG_07759	0.243771	270.671	4.44687	2.4341	7.04774	0	DDN
FGSG_07822	308.96	1265.87	754.562	44.6011	339.065	16.7301	DDN
FGSG_07823	9.78806	39.356	28.4783	2.91935	14.0681	0.715241	DDN
FGSG_07824	178.521	753.298	653.021	42.5686	158.705	24.4069	DDN
FGSG_08013	2.71616	8.9503	0.899915	1.84178	3.0203	1.21552	DDN
FGSG_08073	15.9549	47.0728	34.148	5.10618	18.0195	0.472067	DDN
FGSG_08155	4.43332	5.99075	2.87657	0.421757	0.525521	0.243047	DDN
FGSG_08157	0	7.18085	2.83139	3.48712	4.17793	3.50929	DDN
FGSG_08214	1.50432	1.58625	0.469092	0	0.115363	0	DDN
FGSG_08878	225.963	1824.79	1698.11	302.185	650.306	46.602	DDN
FGSG_09117	50.478	137.691	104.967	4.57572	24.6598	1.74711	DDN
FGSG_09151	0.209567	3.06427	2.2088	1.36017	1.79677	0.798016	DDN
FGSG_09152	1.85598	7.20853	3.66783	1.2741	2.09702	6.70754	DDN
FGSG_09522	208.95	258.788	134.448	49.1586	88.4381	22.4764	DDN
FGSG_10442	12.659	43.5772	8.57201	0.354269	0.282967	0.180137	DDN
FGSG_10508	2.63801	3.33408	3.21386	2.59207	2.0424	0.801491	DDN
FGSG_10588	10.8135	26.8427	26.6585	7.54955	15.5307	3.12993	DDN
FGSG_10603	1265.65	4755.79	1386.69	14.2054	150.693	8.7279	DDN
FGSG_10608	312.914	567.214	417.942	34.2591	92.7666	43.0638	DDN
FGSG_11032	3.8567	52.7641	49.3858	0.481374	26.2585	1.84775	DDN
FGSG_11105	1.84814	47.0136	32.7075	3.30521	6.51747	0.204242	DDN
FGSG_11183	32.0887	94.9479	53.0956	1.4456	1.29049	0.432383	DDN
FGSG_11585	1.86952	3.95871	0.785589	2.67492	3.22756	1.88104	DDN
FGSG_11606	0	0.475689	0	0	0	0	DDN
FGSG_11667	9.44148	14.9796	7.90724	6.46505	6.73263	0.277411	DDN
FGSG_11866	15.851	94.9351	56.4515	67.9603	92.2264	24.7236	DDN
FGSG_12207	234.647	8516.56	3251.95	29.0166	613.408	14.0985	DDN
FGSG_12219	0.254229	1.45208	0.901766	0.396645	0.950444	1.27734	DDN
FGSG_12256	6.25486	50.7306	65.0933	8.53892	61.8118	3.18401	DDN
FGSG_12390	1.57656	20.879	9.07204	1.06728	5.7009	1.18712	DDN
FGSG_12503	25.2472	118.833	21.3543	17.7701	61.6948	7.22853	DDN
FGSG_13094	12.2493	92.0815	32.4365	31.071	50.8169	24.4507	DDN
FGSG_13416	0.49438	4.51799	3.63245	0	2.834	1.96101	DDN
FGSG_13428	21.759	39.832	39.7895	9.90288	25.9699	19.8462	DDN
FGSG_13429	0.240845	0.880403	0.781067	0.300611	0.432195	0.152853	DDN
FGSG_13480	12.7589	47.0375	38.0568	6.21319	18.2126	3.62957	DDN
FGSG_13762	3.73536	9.12264	1.10957	0.160769	0.898883	0.204368	DDN
FGSG_13860	0.3857	9.21868	8.59949	3.18472	3.63815	3.92286	DDN
FGSG_14015	11.179	41.4892	22.3618	6.03212	40.2966	3.30472	DDN
FGSG_00532	38.9312	131.721	464.77	158.722	258.359	39.4028	DDN
FGSG_01268	298.843	238.715	416.897	37.1633	70.6581	16.2303	DDN
FGSG_01735	9.43463	39.39	40.4543	7.89042	18.5012	14.0322	DDN
FGSG_01767	458.568	1378.79	1711.94	60.0658	195.236	14.3447	DDN
FGSG_01800	2.32274	2.18833	4.97489	2.12204	3.70025	2.68486	DDN
FGSG_02249	332.885	319.211	580.943	55.9288	123.252	34.0348	DDN
FGSG_02285	3.08341	81.1536	232.615	7.31226	18.7513	7.43622	DDN
FGSG_02297	0.226478	124.441	267.05	1.97875	17.329	0.299448	DDN
FGSG_02298	0.149979	163.559	552.756	0.187196	61.702	0.211522	DDN
FGSG_02300	0.0318139	24.422	79.9917	0	6.18475	0.0336515	DDN
FGSG_02301	0	218.598	780.929	0.343961	88.8491	0.233195	DDN
FGSG_02302	0.178195	142.491	299.961	0.37069	34.8786	0.439803	DDN
FGSG_02303	0.0359037	65.1303	171.344	0.179253	9.12744	0.341797	DDN
FGSG_02304	0	89.6001	195.63	0.627563	14.922	0.245462	DDN
FGSG_02426	1.50962	1.02192	16.7724	3.24507	7.83159	0.295706	DDN
FGSG_02551	5.42665	7.52018	15.8227	2.27627	12.0174	7.33979	DDN
FGSG_02556	14.0114	45.3497	46.2974	9.65505	30.4108	13.2769	DDN
FGSG_03152	2.68996	46.5582	83.3811	25.6729	4.30704	0.40237	DDN
FGSG_03184	6.72004	46.0593	98.1455	18.9188	48.683	12.3209	DDN
FGSG_03247	116.165	548.707	651.052	236.981	403.454	388.915	DDN
FGSG_03249	64.3401	226.884	439.78	169.802	134.324	122.713	DDN
FGSG_03270	11.3902	84.8345	87.8448	3.12767	20.4397	5.18067	DDN
FGSG_03674	179.059	264.491	580.782	151.908	181.162	3.65675	DDN
FGSG_03914	0.822816	182.347	277.849	45.9069	104.588	7.659	DDN
FGSG_03969	99.8191	823.964	972.52	39.169	557.14	69.0934	DDN
FGSG_04519	1.10893	5.68938	8.41898	4.27377	4.22822	1.33761	DDN
FGSG_04526	0.739809	3.21947	5.01623	1.89076	1.96679	1.3415	DDN
FGSG_04612	0.430713	0.492019	1.1731	1.14239	0.939303	0.398641	DDN
FGSG_04642	0.149464	0.455302	0.858352	0.497477	0.54636	0.790485	DDN
FGSG_04768	0.132326	4.83716	17.0314	1.65163	3.95765	0.0699847	DDN
FGSG_04809	10.7176	62.5993	62.7773	5.62227	26.9442	5.71758	DDN
FGSG_04810	0.651895	21.1821	103.43	9.13112	48.526	2.98804	DDN
FGSG_04811	0.469426	52.0155	102.165	4.8338	27.3775	1.86202	DDN
FGSG_04813	22.101	30.7475	65.5678	15.7576	39.1739	6.20353	DDN
FGSG_05132	72.3508	441.044	454.761	72.9384	164.114	136.841	DDN
FGSG_05349	17.9104	97.4707	104.488	22.3548	73.6292	15.7519	DDN
FGSG_05906	68.7162	1814.75	2443.87	18.1553	116.329	7.23475	DDN
FGSG_07680	11.4419	172.933	302.254	19.3032	91.7567	1.86196	DDN
FGSG_07734	0.392287	6.70238	14.3122	0.787672	2.2275	0.108247	DDN
FGSG_07743	408.196	513.814	550.344	220.798	126.231	28.0434	DDN
FGSG_08145	2.4915	106.655	233.629	13.4211	75.6277	6.1724	DDN
FGSG_08244	5.87194	125.53	149.091	10.3392	28.5382	5.76744	DDN
FGSG_08795	0.585127	12.0314	20.4519	4.19938	8.75007	0.928385	DDN
FGSG_09246	10.5034	56.8088	130.668	70.0974	111.124	7.0288	DDN
FGSG_09247	0.132624	1.21201	1.47848	1.15875	0.661094	0.420853	DDN
FGSG_09248	0.258876	0.473157	1.67908	1.03397	0.619402	0.931015	DDN
FGSG_10008	55.4538	87.3199	97.9626	9.36587	35.123	8.7222	DDN
FGSG_10013	30.8158	98.0249	158.078	44.1494	37.3738	8.8035	DDN
FGSG_10132	2660.05	3736.04	3746.02	219.853	531.029	63.044	DDN
FGSG_10453	11.3795	236.348	586.059	40.7227	181.753	27.4403	DDN
FGSG_10589	211.874	1071.17	1385.6	78.5496	356.052	25.5176	DDN
FGSG_10618	12.9204	1216.69	3056.05	31.2015	174.732	10.3985	DDN
FGSG_11029	65.5099	89.71	94.0746	47.0483	60.1366	59.24	DDN
FGSG_11104	11.3108	248.631	276.947	50.3026	84.134	1.45196	DDN
FGSG_11169	0.577881	69.4879	110.442	0.797208	3.72958	1.41555	DDN
FGSG_11234	0.514145	1.24857	3.48076	2.23533	1.33633	1.30754	DDN
FGSG_11367	0.0306717	84.3702	199.28	0.535961	2.47681	1.71949	DDN
FGSG_11419	12.0405	62.2564	141.933	35.4617	25.0604	8.71407	DDN
FGSG_11426	2.2146	4.67044	6.30153	1.16945	3.39667	2.52271	DDN
FGSG_11584	0	0	0.669362	0.41219	0.329231	0.349315	DDN
FGSG_11652	4.25454	10.0941	10.4477	8.78244	7.50425	5.88498	DDN
FGSG_11822	1.60942	14.5913	93.7989	25.5086	64.7148	13.646	DDN
FGSG_12011	45.6755	2102.16	5195.97	288.026	676.821	40.7465	DDN
FGSG_12012	13.18	129.788	236.645	38.0037	59.6793	8.30017	DDN
FGSG_12209	45.0249	581.696	966.808	19.9688	179.777	30.9445	DDN
FGSG_13289	57.9163	215.219	647.148	20.3583	67.7392	12.4553	DDN
FGSG_13650	5.03922	30.0933	53.2188	17.468	28.0538	6.96631	DDN
FGSG_13806	0.238569	0.545051	0.785774	0.446655	0.772977	0.441609	DDN
FGSG_13827	0.838336	0.901329	4.39797	2.89291	0.491631	0.991081	DDN
FGSG_12256	6.25486	50.7306	65.0933	8.53892	61.8118	3.18401	DDN
FGSG_00023	2.73457	6.75415	3.89485	8.7635	6.41027	1.79805	DDN
FGSG_00054	0.119776	1.0946	1.94219	58.5288	5.01522	36.5513	DDN
FGSG_00172	14.1051	1654.14	1226.38	3691.49	2073.68	1425.71	DDN
FGSG_00407	12.4999	30.0758	70.745	151.948	78.0813	73.0079	DDN
FGSG_01766	4.86714	54.2839	264.609	303.616	248.404	210.414	DDN
FGSG_01862	0	0.885657	6.08939	62.5546	44.0019	5.1841	DDN
FGSG_02061	0.176926	21.0193	155.368	510.228	390.693	102.555	DDN
FGSG_02278	0.25121	4.59146	0.731939	14.1096	1.15829	5.24795	DDN
FGSG_02751	125.504	136.292	90.1981	152.144	125.6	63.8003	DDN
FGSG_03678	0.860121	10.8836	41.0363	319.343	47.294	101.548	DDN
FGSG_03778	11.8871	10.7405	8.64383	85.8359	5.92536	26.7456	DDN
FGSG_04317	0.130691	1.04505	5.92707	111.045	36.2536	71.228	DDN
FGSG_04471	285.13	63.7706	29.0486	629.249	146.796	193.498	DDN
FGSG_04538	0	0.217219	0.674485	1.06803	0.47393	0.301704	DDN
FGSG_04649	0	0	0	0.191809	0	0	DDN
FGSG_05797	3.05991	65.5003	11.9293	97.4076	55.2123	15.3959	DDN
FGSG_05940	15.7924	64.7701	200.594	225.179	98.3388	21.5281	DDN
FGSG_06554	0.479357	4.57116	3.29501	51.5587	40.8286	10.7361	DDN
FGSG_07637	0.963609	2.0967	3.62724	4.0091	1.41812	0.728047	DDN
FGSG_07718	0	0	3.13142	8.79313	7.02338	1.83027	DDN
FGSG_07812	1.20206	1.89746	4.09768	8.07466	6.42773	4.32308	DDN
FGSG_08677	53.6909	226.524	167.614	254.972	246.028	141.266	DDN
FGSG_09051	0.481089	0.274783	0.182834	0.600471	0.299761	0.127219	DDN
FGSG_09150	0.50161	0.931137	1.30266	1.46739	1.15643	1.29329	DDN
FGSG_09529	0.542903	4.13452	12.2879	112.486	93.9057	32.0629	DDN
FGSG_10504	0.964597	0.489731	0.434474	1.60528	0.961647	1.58715	DDN
FGSG_10507	17.547	22.4743	120.237	1143.85	96.2135	382.74	DDN
FGSG_11086	0	0	0	3.23818	2.41777	2.44594	DDN
FGSG_11246	0	0	0.0655595	0.0807425	0	0.068426	DDN
FGSG_11247	4.20163	8.51421	18.9209	20.1106	4.18878	7.6133	DDN
FGSG_11413	0.456073	0.520989	0.722196	239.262	2.67124	85.4478	DDN
FGSG_11536	0.0320244	0	0	0.359741	0.223485	0.203244	DDN
FGSG_11696	0.20044	0.199105	0.247296	8.28857	6.52481	2.90372	DDN
FGSG_11811	34.2614	31.0825	45.7293	206.713	113.343	65.8369	DDN
FGSG_11826	1.39592	4.90648	8.27048	46.3724	33.4531	27.2025	DDN
FGSG_11827	5.72276	57.141	38.8795	162.17	87.2694	53.3587	DDN
FGSG_12066	19.4583	84.4555	228.9	1591.17	542.826	371.269	DDN
FGSG_13777	1.8086	0.661128	2.30947	2.84433	1.5867	1.83654	DDN
FGSG_14004	0	0	0	0.202523	0.161763	0	DDN
FGSG_14022	2.11594	2.28527	3.39203	7.53888	4.37235	7.48762	DDN
FGSG_07630	31.4134	3512.64	682.768	1409.29	8773.99	621.715	DDN
FGSG_00409	42.3961	71.8811	137.265	283.522	363.491	74.938	DDN
FGSG_00624	0.373178	130.162	396.034	123.355	533.439	18.2893	DDN
FGSG_01196	0.652141	1.07275	1.83733	39.3636	41.2193	10.4161	DDN
FGSG_01559	2.40378	10.9837	16.0376	76.0903	82.1442	15.5382	DDN
FGSG_01563	1.83509	1.18578	2.27304	11.5912	13.989	3.33317	DDN
FGSG_01661	0.231626	48.4738	26.1501	20.2373	600.618	37.4857	DDN
FGSG_01693	2.45617	4.25876	31.1705	25.5929	33.7347	15.8782	DDN
FGSG_01734	57.8185	32.9373	27.0941	17.121	75.6226	2.79892	DDN
FGSG_01826	11.9131	40.8262	23.0106	18.6266	68.0034	19.8163	DDN
FGSG_01942	8.53524	7.95928	5.29592	15.5451	20.7085	12.9435	DDN
FGSG_02051	4.33858	36.5439	22.4614	52.8472	190.939	82.8815	DDN
FGSG_02070	3.34247	93.4703	156.939	100.334	444.123	134.032	DDN
FGSG_02332	0.162267	3.70727	14.3071	19.1732	28.8492	2.46016	DDN
FGSG_02691	9.18845	323.744	200.495	308.293	1698.05	212.394	DDN
FGSG_02692	52.9181	98.4844	171.648	203.62	588.578	42.4063	DDN
FGSG_03189	37.875	123.552	65.7362	34.7509	170.141	11.3555	DDN
FGSG_03212	17.2186	61.3	85.5142	22.4826	118.079	16.4449	DDN
FGSG_03432	4.84779	22.8958	45.703	86.1854	93.2478	17.107	DDN
FGSG_03550	0.121527	4.99768	6.65068	62.0386	104.799	18.8962	DDN
FGSG_03673	0.523714	19.5124	45.6859	88.0952	91.8116	3.92036	DDN
FGSG_03689	0.641379	95.4565	2092.27	3824.28	8839.4	336.401	DDN
FGSG_03738	0.199972	66.4745	59.7341	59.4659	144.137	26.6517	DDN
FGSG_03845	17.746	36.4068	25.1785	14.5555	74.0888	4.6736	DDN
FGSG_03859	0.0370013	3.21237	12.9746	4.75687	15.7513	2.58314	DDN
FGSG_03956	2.82611	18.2223	14.7343	28.8856	137.148	10.662	DDN
FGSG_04226	6.28018	51.8925	60.6761	74.7934	179.429	24.8556	DDN
FGSG_04390	22.7742	30.4872	43.5011	32.5895	70.7743	16.4204	DDN
FGSG_04465	0.304004	7.95574	9.94295	0.482927	11.8199	0.380028	DDN
FGSG_04537	0.956513	16.0257	65.2066	33.0703	82.7079	12.647	DDN
FGSG_05232	10.8843	25.132	30.3638	31.415	67.7389	14.8102	DDN
FGSG_05239	2.54471	17.2754	26.084	53.7229	109.922	8.80567	DDN
FGSG_05678	0.551257	9.89562	26.8161	18.3808	55.6245	9.3712	DDN
FGSG_06285	0	1.58677	22.4484	153.716	163.952	25.9225	DDN
FGSG_07375	3.87336	1.84588	4.88874	15.3044	20.4684	7.96794	DDN
FGSG_07534	0.167345	0.109236	0.0242278	1.85	3.07449	0.379307	DDN
FGSG_07546	42.9175	25.8714	14.4026	13.9219	46.9069	10.3609	DDN
FGSG_07565	433.403	740.042	348.43	492.011	1545.61	57.745	DDN
FGSG_07786	3.17455	27.4599	9.03236	6.27191	70.7098	6.84152	DDN
FGSG_07813	0	1.0689	6.12439	1.26523	15.392	4.20646	DDN
FGSG_08049	1.70354	90.2952	109.975	45.5023	166.861	39.6426	DDN
FGSG_08156	0.292549	0.190966	0.889449	15.3883	16.2077	3.27129	DDN
FGSG_08160	0	0	0	0.808033	0.817512	0.319562	DDN
FGSG_08230	15.7268	44.2882	87.9615	53.659	98.3738	8.03647	DDN
FGSG_08236	0	0.263857	0.0585215	2.23431	2.93599	2.32105	DDN
FGSG_08302	0.366281	4.85362	19.6739	25.9675	49.9175	16.8922	DDN
FGSG_08348	1.91962	25.0611	109.778	41.2449	127.879	12.1829	DDN
FGSG_08414	3.09214	59.5274	153.706	80.9221	172.176	30.1337	DDN
FGSG_08416	195.053	171.228	350.253	633.598	885.95	156.962	DDN
FGSG_08508	19.5181	23.9626	22.7373	35.2631	48.2134	7.75424	DDN
FGSG_08912	2.74911	38.7772	52.4508	117.559	209.723	22.1253	DDN
FGSG_09159	13.3934	15.051	16.2771	4.96072	65.5137	59.3457	DDN
FGSG_09161	0.342386	2.34672	6.36148	28.9886	39.6523	7.96756	DDN
FGSG_09204	43.6772	138.062	138.409	151.985	250.948	58.9289	DDN
FGSG_09205	151.815	520.714	471.615	371.825	522.142	113.587	DDN
FGSG_09268	13.5617	126.547	202.685	29.5736	280.401	26.9861	DDN
FGSG_09382	37.1294	25.0951	13.6796	69.6112	96.2027	14.6459	DDN
FGSG_09625	67.3602	46.6852	37.111	68.0505	80.9005	18.1952	DDN
FGSG_09707	5.43587	6.41011	6.4569	12.457	23.3467	5.81676	DDN
FGSG_10052	3.16537	34.1124	176.255	174.732	370.585	73.5971	DDN
FGSG_10359	9.83515	113.053	51.7059	59.4607	309.166	92.8162	DDN
FGSG_10457	0.387264	0.589847	0.392471	0.805606	1.28693	0.136544	DDN
FGSG_10629	9.33729	16.2785	13.3936	27.8629	53.5324	1.91454	DDN
FGSG_11204	0.765803	0.499888	5.70988	77.6277	95.0509	8.21606	DDN
FGSG_11580	4.4653	10.8819	6.63717	1.85779	13.3549	8.81666	DDN
FGSG_11605	0.0935456	0.427442	0.521419	0.175139	0.559558	0.395795	DDN
FGSG_12618	0	0.635	5.35185	10.5808	17.5952	1.76395	DDN
FGSG_13425	0.388214	0	9.04897	1.45365	18.9643	1.23191	DDN
FGSG_13604	2.77297	6.6553	10.5598	6.92217	17.4247	10.9622	DDN
FGSG_13618	41.7878	76.3771	57.2728	105.308	164.656	20.6273	DDN
FGSG_13708	23.0453	219.892	447.286	305.902	492.334	94.1395	DDN
FGSG_13861	0.473482	7.1562	11.6271	11.5013	20.7332	3.67917	DDN
FGSG_02210	16.243	406.931	208.971	289.526	104.978	802.185	DDN
FGSG_03255	2.7539	5.93562	5.89781	14.0734	22.4818	39.9021	DDN
FGSG_03659	18.5154	87.9521	129.318	4646.75	2522.16	4856.34	DDN
FGSG_03842	1.99299	11.4677	23.452	4.23806	13.43	447.465	DDN
FGSG_04579	2.79736	12.356	8.97741	11.7548	12.4567	32.1537	DDN
FGSG_04597	0.0922072	0	0	0	0.0919253	0.682731	DDN
FGSG_04633	0.620756	0.354556	0.235913	0.387399	0.464143	1.66888	DDN
FGSG_05839	3.57997	12.9206	71.2476	111.417	19.9141	136.186	DDN
FGSG_05995	24.0119	19.5223	43.1312	31.376	28.5941	60.0112	DDN
FGSG_06278	64.4503	4.56855	6.20952	7.5196	11.0411	93.6088	DDN
FGSG_07714	0	0	0	0	0.285279	0.302681	DDN
FGSG_07814	0	0.905329	8.99562	5.19325	11.812	23.5981	DDN
FGSG_07820	5.18474	11.322	13.966	15.813	19.9142	39.8884	DDN
FGSG_07821	6.49503	19.5616	24.463	19.9185	26.6918	46.3297	DDN
FGSG_07894	0.564004	0.585711	0.519625	1.27993	1.4057	1.78974	DDN
FGSG_08154	0	0	0	3.75667	4.05079	4.77545	DDN
FGSG_09153	3.13051	4.76812	4.7589	1.30245	2.94755	23.9151	DDN
FGSG_10456	0.159885	1.46114	3.83483	2.86037	2.33781	4.96085	DDN
FGSG_10570	0.0338138	1.54507	0.856713	0.337638	3.2362	7.43951	DDN
FGSG_10659	5.00791	7.4097	6.23531	2.38119	4.27937	11.7042	DDN
FGSG_11084	0.436531	2.30153	4.38997	2.05369	12.7211	15.4862	DDN
FGSG_11093	0.574901	3.50256	2.49699	5.05711	1.99235	7.76059	DDN
FGSG_11525	0.0289593	0	0.088046	0	0.0866122	0.122528	DDN
FGSG_11579	0	0	0.0558564	0	0	0.0582987	DDN
FGSG_11815	20.7782	33.2114	47.9203	41.3465	28.9843	60.7046	DDN
FGSG_12220	0.837683	1.91383	1.27342	1.04555	1.67024	5.3164	DDN
FGSG_12624	0	0	0	0	0	0.0470026	DDN
FGSG_12824	0.487541	0	1.23524	7.3023	6.31866	9.28262	DDN
FGSG_13230	0.4712	26.6058	52.6312	598.337	346.816	760.617	DDN
FGSG_13474	16.5978	25.8105	23.2238	12.2295	23.673	30.0726	DDN
FGSG_14003	1.59339	4.09541	3.96974	5.09627	10.4908	18.4694	DDN
FGSG_14023	1.12517	0.190418	1.09806	1.66445	2.742	6.34749	DDN
FGSG_00415	2016.95	926.339	242.722	89.9154	241.193	53.4195	DNN
FGSG_01120	69.8627	24.4394	32.2511	3.09175	6.19732	5.72425	DNN
FGSG_01250	31.1571	29.0456	17.911	7.45317	21.9641	16.8094	DNN
FGSG_01547	101.391	40.2759	28.0524	28.2119	58.9939	12.6221	DNN
FGSG_01717	243.507	201.561	93.0331	33.4371	32.9313	13.4862	DNN
FGSG_01851	126.544	50.1117	19.9358	53.8907	47.1796	29.5161	DNN
FGSG_03387	56.3038	25.7272	3.37834	0.786479	3.66781	12.0402	DNN
FGSG_04388	103.753	70.1561	29.032	68.6076	73.4192	17.9981	DNN
FGSG_04628	457.022	113.801	55.8241	55.9985	116.215	139.88	DNN
FGSG_04876	973.189	814.188	553.643	26.7418	81.3719	13.92	DNN
FGSG_06414	198.787	145.223	141.675	109.51	68.8248	51.0212	DNN
FGSG_06784	135.227	104.084	30.3323	66.1394	85.63	34.0382	DNN
FGSG_08844	570.322	391.75	139.236	24.3067	26.6235	9.97869	DNN
FGSG_09019	104.173	49.4521	21.6165	31.711	49.351	12.577	DNN
FGSG_09145	16.3277	12.2512	4.49388	1.1155	1.33649	2.5088	DNN
FGSG_10761	1195.09	731.178	406.931	40.7294	114.499	24.4615	DNN
FGSG_10825	1378.81	896.097	219.638	121.931	269.504	230.476	DNN
FGSG_11469	171.627	61.5	26.5325	6.6113	5.10754	4.0873	DNN
FGSG_12857	313.088	304.319	97.5671	99.9348	125.638	153.454	DNN
FGSG_13106	252.902	232.633	131.845	47.8314	48.2237	10.3966	DNN
FGSG_00492	4724.78	5013.1	2593.01	293.736	962.743	322.301	DNN
FGSG_00771	12.9996	93.3689	35.4062	34.4284	55.1604	51.9509	DNN
FGSG_01523	32.9056	204.784	204.64	32.641	53.9674	30.4422	DNN
FGSG_02202	287.368	526.915	260.772	5.07203	14.485	5.67705	DNN
FGSG_02220	3.1655	268.94	64.1613	25.6599	49.6262	5.81359	DNN
FGSG_02373	364.322	1122.97	956.11	176.798	438.79	189.216	DNN
FGSG_02645	10.812	47.2591	26.3893	4.36092	9.68716	6.23305	DNN
FGSG_02869	9.58554	111.998	7.39992	6.02225	14.1419	9.83297	DNN
FGSG_03126	54.4137	407.562	220.827	187.262	256.497	100.756	DNN
FGSG_03486	2.82784	62.7611	50.7259	11.7484	32.3402	3.03391	DNN
FGSG_03646	0.192997	29.6897	16.006	2.08771	8.46592	3.02815	DNN
FGSG_04402	19.4399	92.3111	34.6125	34.7307	90.8982	59.7529	DNN
FGSG_04848	1.37223	393.628	905.332	6.18493	21.7365	1.6934	DNN
FGSG_05234	32.7377	277.7	131.351	50.9199	64.7731	38.1803	DNN
FGSG_05690	16.3103	145.81	71.1021	29.9396	84.083	47.7217	DNN
FGSG_05908	19.4853	61.1248	21.6478	1.56044	5.76895	1.1146	DNN
FGSG_06127	15.8607	627.516	313.579	58.3832	243.501	343.539	DNN
FGSG_06397	94.4136	173.388	104.703	3.67789	11.9305	5.97929	DNN
FGSG_06619	24.8656	395.522	258.043	18.0893	38.1933	20.8733	DNN
FGSG_07866	175.17	214.273	119.914	22.422	60.2403	15.2179	DNN
FGSG_08065	21.0945	283.608	160.739	11.4424	41.4539	13.6549	DNN
FGSG_08450	17.4469	27.6306	15.3709	7.05259	16.603	6.81564	DNN
FGSG_08624	306.015	15646.6	12284.8	318.002	375.917	37.6957	DNN
FGSG_08969	157.089	165.722	100.525	58.0395	126.224	101.916	DNN
FGSG_09742	8.42608	60.2438	48.6242	11.6306	21.3467	9.33218	DNN
FGSG_10311	15.1486	168.895	71.3574	19.059	52.6767	21.4075	DNN
FGSG_10396	283.409	4192.79	3717.84	507.62	1891.7	288.911	DNN
FGSG_11103	5.2176	34.5413	19.6105	0.974288	2.74417	0.217282	DNN
FGSG_11251	47.5441	174.136	147.089	40.3851	114.442	21.9876	DNN
FGSG_11980	11.3429	40.445	38.0079	12.4391	25.95	9.43198	DNN
FGSG_12206	12.5878	321.143	236.959	109.665	157.516	31.1446	DNN
FGSG_13871	709.203	1562.81	1352.85	193.351	538.387	182.364	DNN
FGSG_04848	1.37223	393.628	905.332	6.18493	21.7365	1.6934	DNN
FGSG_00105	0.978382	160.382	189.012	12.4407	27.9206	0.388084	DNN
FGSG_00199	117.823	716.111	1147.89	42.914	355.048	19.7581	DNN
FGSG_00963	4.07502	38.0327	171.958	89.6044	89.7221	25.2204	DNN
FGSG_02414	0.456785	44.5681	45.6392	3.92389	33.3238	1.81899	DNN
FGSG_04452	35.5575	68.8407	90.4675	38.0661	67.118	22.3014	DNN
FGSG_05352	0.677304	46.9562	325.809	16.9659	17.3698	4.15032	DNN
FGSG_05677	144.165	361.997	413.665	313.509	333.432	183.623	DNN
FGSG_06561	29.5784	60.5077	187.848	50.9963	61.6296	13.5142	DNN
FGSG_06842	1097.96	1553.03	1934.23	105.421	261.259	30.0069	DNN
FGSG_07530	0.600625	217.471	385.624	9.53581	80.1898	83.4551	DNN
FGSG_07744	11.0609	23.1476	23.2091	6.62224	12.5811	1.01461	DNN
FGSG_07745	0.120857	4.4179	10.0435	1.25707	4.73918	0.426126	DNN
FGSG_08050	0.212401	7.76427	12.4311	0.596494	5.61141	0.898675	DNN
FGSG_09081	1.65206	36.5088	124.657	33.1047	52.764	92.8704	DNN
FGSG_11248	2.9358	9.98966	25.7013	22.6876	6.22729	15.5929	DNN
FGSG_11642	6.25734	5.97444	8.23446	0.699413	2.04837	0.691512	DNN
FGSG_12134	50.6044	240.999	267.259	64.9412	143.178	88.7723	DNN
FGSG_13869	1330.53	20584.6	28526.4	1175.18	6605.67	1347.85	DNN
FGSG_13870	91.3526	375.846	416.076	55.7866	162.596	34.9762	DNN
FGSG_03761	39.4535	84.3021	79.169	417.412	112.779	100.244	DNN
FGSG_04177	3.66392	19.0215	30.5272	79.5335	54.5732	26.0239	DNN
FGSG_05123	24.1965	63.2442	45.4089	101.888	95.0295	30.296	DNN
FGSG_05979	6.44471	4.65691	5.43774	51.1073	35.0835	14.0461	DNN
FGSG_07312	29.7453	7.01599	5.23705	39.4	26.4239	25.8405	DNN
FGSG_08749	69.7669	46.9336	42.7188	875.07	213.529	402.824	DNN
FGSG_08818	30.8818	86.5543	159.161	168.223	140.889	67.6382	DNN
FGSG_10827	1.3715	13.7871	42.5322	1756.12	909.44	844.896	DNN
FGSG_00177	40.7522	78.8439	99.6243	122.443	186.644	59.6934	DNN
FGSG_00450	520.246	450.818	318.907	375.927	541.44	163.592	DNN
FGSG_00709	53.98	210.24	116.513	162.277	271.718	128.82	DNN
FGSG_01459	0.271451	19.0188	29.9861	7.228	78.5704	1.33994	DNN
FGSG_01486	20.5668	36.9312	26.2553	30.7145	84.7134	42.4789	DNN
FGSG_01751	5.90135	14.2061	6.33079	12.0368	15.2966	3.34947	DNN
FGSG_03312	506.548	1267.57	1673.23	1343.16	2517.84	494.99	DNN
FGSG_04152	110.892	128.357	121.41	83.8516	191.582	95.9677	DNN
FGSG_04155	91.9182	509.887	510.504	290.894	918.578	137.161	DNN
FGSG_04507	5.11367	43.439	72.554	234.015	262.326	96.0192	DNN
FGSG_04632	0.0837043	2.67732	5.42911	1.56713	6.42553	0.708312	DNN
FGSG_04946	20.9968	23.0718	30.9731	24.2695	46.133	22.6076	DNN
FGSG_05236	30.5199	63.8831	32.9771	89.5756	114.838	53.6224	DNN
FGSG_06110	26.1087	226.243	393.919	45.8554	525.132	10.948	DNN
FGSG_06149	12.9029	5.33555	6.89322	12.6069	36.4659	9.23258	DNN
FGSG_06596	20.5709	35.1361	27.7018	32.541	43.2262	14.1894	DNN
FGSG_06775	104.943	72.414	54.9889	97.5151	227.525	26.4224	DNN
FGSG_07152	37.5813	5017.83	3711.02	9639.64	12514	5985.83	DNN
FGSG_07477	37.0802	40.2749	33.328	24.3168	69.2976	30.7024	DNN
FGSG_07861	15.3069	169.558	633.606	270.287	1389.2	301.882	DNN
FGSG_08597	74.883	17.838	22.9228	307.741	363.458	65.6939	DNN
FGSG_03830	11.175	18.1901	31.872	1.8278	13.9331	72.8023	DNN
FGSG_03831	10.2756	15.0729	35.9749	4.08085	23.1077	78.585	DNN
FGSG_04512	1.66385	2.57613	0.905823	14.2282	16.3957	28.8574	DNN
FGSG_04596	0.419604	2.13035	0.236248	0.640113	1.76624	6.16444	DNN
FGSG_07389	6.44716	9.81976	25.4779	181.387	35.2903	279.386	DNN
FGSG_09082	14.4546	75.6803	49.6346	20.536	105.404	208.175	DNN
FGSG_03430	493.331	432.813	50.449	0.348407	0.55657	0.147631	NDN
FGSG_03444	50.4965	30.0895	21.838	16.8859	33.6048	2.44825	NDN
FGSG_08001	5.89415	1.99499	0	0	0.435269	0.692732	NDN
FGSG_13464	194.033	48.8455	116.146	28.2365	30.4844	20.3794	NDN
FGSG_13829	24.1455	7.46343	1.94322	0.354555	0.778788	0.525825	NDN
FGSG_00937	0.38984	695.603	5.53115	1.94632	12.8254	0.824713	NDN
FGSG_03493	0.243771	172.65	3.45868	2.12984	8.01984	1.28925	NDN
FGSG_04667	2.43196	77.1584	35.7144	5.21183	15.3249	2.08707	NDN
FGSG_04837	42.5643	78.888	46.4929	0.880927	11.5828	1.09111	NDN
FGSG_07997	67.2565	80.4634	24.2171	2.12702	10.5711	2.6037	NDN
FGSG_08039	0	0.148958	0	0.122067	0.0649995	0	NDN
FGSG_08956	25.8912	56.8207	51.4172	9.61375	29.0765	15.2428	NDN
FGSG_08958	14.9614	47.1476	36.5471	7.21208	15.9444	2.56484	NDN
FGSG_09073	0.0691991	1.58097	0.613634	0.280705	0.413925	1.28093	NDN
FGSG_09451	76.8831	170.548	73.122	3.77286	18.6052	1.25114	NDN
FGSG_10631	0.133086	0.304059	0.134876	0.249168	0.0663397	0	NDN
FGSG_11253	0.9746	1530.15	28.6434	10.2182	42.1683	1.64943	NDN
FGSG_13445	0	3.01298	0.868732	1.19338	0.624505	0.976465	NDN
FGSG_13517	11.0902	31.1021	21.2893	2.27042	3.86093	1.05515	NDN
FGSG_02248	20.3934	38.9493	119.409	38.8636	72.9865	13.5756	NDN
FGSG_03246	17.4946	25.9577	40.1412	16.0948	15.9126	13.2238	NDN
FGSG_03367	3.64442	7.82674	17.0267	9.7799	9.37386	5.39689	NDN
FGSG_03634	0.816359	0	0.827336	0	0	0	NDN
FGSG_03954	48.8521	43.3419	76.0566	2.147	13.8661	0.727799	NDN
FGSG_04569	1.68962	18.3821	77.9524	23.9009	26.5503	6.97865	NDN
FGSG_04587	8.9426	7.06925	13.2583	0.36074	2.21186	0.260755	NDN
FGSG_04864	0.353135	67.3676	415.323	0.661148	19.011	0.933828	NDN
FGSG_06118	112.376	177.879	196.028	26.0027	85.9574	68.8431	NDN
FGSG_07596	1.27839	7.11129	17.5185	0.537657	0.567976	1.21995	NDN
FGSG_07825	13.5736	131.381	234.889	9.83722	131.392	4.32271	NDN
FGSG_09044	10.4566	87.6556	126.617	2.48139	10.3989	0.491582	NDN
FGSG_12113	0	0	0.307797	0	0	0	NDN
FGSG_12225	5.99355	0.902854	7.07537	1.23311	1.57588	0.139335	NDN
FGSG_13438	2.79758	3.00779	3.83585	3.4918	3.77338	1.91475	NDN
FGSG_00928	0.166214	0.189873	0.379011	9.80252	8.45102	2.54931	NDN
FGSG_04012	10.3384	5.49301	20.1195	988.072	85.0228	223.071	NDN
FGSG_04903	1.39713	2.01599	1.49043	367.397	39.0733	247.652	NDN
FGSG_05628	0.0890076	0.135569	3.00681	195.749	97.8752	36.6865	NDN
FGSG_08127	25.1764	20.1431	19.707	51.6599	20.3627	14.5069	NDN
FGSG_08992	0.13416	0	0.271928	8.03769	7.15561	1.34813	NDN
FGSG_09113	0	0	0	3.22516	2.45191	0.461021	NDN
FGSG_11707	0	0.696687	0.3863	0.951527	0.380009	0.403191	NDN
FGSG_12477	0	0	0	0.668243	0.266875	0.141577	NDN
FGSG_13962	0.564603	3.72647	3.6239	100.147	4.56556	45.1228	NDN
FGSG_01214	16.8765	17.3115	19.1202	61.856	70.4282	37.5647	NDN
FGSG_01662	0.789132	10.8175	4.95225	3.86406	110.988	8.66816	NDN
FGSG_02947	0	0	0.632367	5.99689	9.14442	1.18803	NDN
FGSG_03010	0.580343	12.0656	11.7629	16.5153	73.9989	13.0753	NDN
FGSG_03750	13.4649	9.57886	4.90273	7.27096	27.812	5.77806	NDN
FGSG_04224	0.0385997	9.43609	14.5131	13.0081	41.1754	5.28738	NDN
FGSG_04494	0.976969	8.58482	113.177	1412.16	2869.43	139.27	NDN
FGSG_04559	2.6599	17.0156	9.84815	13.1913	25.1387	12.1169	NDN
FGSG_04894	0.0237889	0.1087	1.61529	3.20675	16.3879	0.754887	NDN
FGSG_04952	0.448572	0.51242	5.56889	43.2511	53.4404	13.2855	NDN
FGSG_05613	4.51188	11.5967	20.6717	16.3079	81.9964	14.4169	NDN
FGSG_06602	0.0485447	0.301872	3.77843	152.675	272.242	11.3004	NDN
FGSG_11924	2.29064	2.51201	11.4215	11.3219	30.692	13.3746	NDN
FGSG_12478	0	0	0.355721	0.657154	1.57468	0.0928186	NDN
FGSG_14031	2.32125	2.63762	4.6427	17.169	17.2154	14.2773	NDN
FGSG_02908	2.56412	4.03349	168.397	21.9831	176.006	177.228	NDN
FGSG_05295	0.437542	8.30471	1.3985	6.46941	13.2875	19.9366	NDN
FGSG_09072	25.5407	102.51	139.564	46.9563	105.291	1058.36	NDN
FGSG_09089	0	0	0	0	0	0.0737665	NDN
The time point with the highest gene expression level for each DEG was filled with a blue color.

## Sheet: up
S13 Table. DEGs overlapping with the transcriptomics data during sexual developmental processes, generated by Sikhakolli et al. [23].
Gene Designation	2h_FPKM	24h_FPKM	48h_FPKM	72h_FPKM	96h_FPKM	144h_FPKM	Expression category
FGSG_00123	4.49305	0.733225	3.57772	0	1.11983	0	NUN
FGSG_00266	100.105	14.4482	16.8175	15.5724	24.9742	19.0825	NUN
FGSG_01664	1.56127	1.33762	0.922986	0.446577	0.583686	0.481672	NUN
FGSG_01679	45.1046	34.8288	41.9987	10.1603	22.0591	10.5674	NUN
FGSG_01823	5.12173	3.69521	1.02446	1.51406	1.41089	0.926688	NUN
FGSG_02647	357.707	156.598	104.197	77.5312	108.906	86.0957	NUN
FGSG_02949	80.9564	7.80716	3.17979	0.54284	0.495526	1.7087	NUN
FGSG_02959	2.7604	2.6356	1.12736	0.617086	0.698258	0.610115	NUN
FGSG_03679	143.458	12.5233	2.39633	2.58239	3.85741	4.57589	NUN
FGSG_03884	26.167	24.3128	0.849488	1.04622	1.12632	0.886631	NUN
FGSG_04518	1046.36	47.1309	7.44447	2.94158	2.13595	0.776998	NUN
FGSG_04553	18.9487	2.48214	0.420987	2.59242	1.97509	1.62238	NUN
FGSG_04622	3.21106	2.51527	2.67777	0.73287	1.22562	1.35861	NUN
FGSG_04627	7.29835	2.07666	1.65269	2.33576	1.73239	2.44605	NUN
FGSG_04867	23.8986	0.746673	1.24205	0.15297	0.448001	0	NUN
FGSG_04869	1.65839	1.22581	0.815629	0.21308	0.461957	1.18665	NUN
FGSG_05096	12.3306	9.79218	8.65391	2.88056	8.77593	9.59028	NUN
FGSG_05776	31.6697	12.1994	12.8289	5.51562	30.4715	20.7421	NUN
FGSG_06229	2776.83	107.169	8.15342	28.2528	31.4028	8.07721	NUN
FGSG_06507	22.888	8.04486	3.66008	13.1006	10.9927	14.015	NUN
FGSG_08967	15.2925	8.3943	1.15733	1.92113	4.30644	0.945339	NUN
FGSG_09109	1.00949	0	0.790553	0.572728	0.182983	0.630974	NUN
FGSG_09366	1507.96	1181.88	906.938	123.557	297.573	123.518	NUN
FGSG_13471	0.0515912	0	0	0	0	0	NUN
FGSG_00119	0.717185	3.27707	2.66504	0.348116	1.94637	0.927189	NUN
FGSG_00121	11.5847	30.8357	20.3749	0.386054	1.56981	0.148712	NUN
FGSG_00122	28.4747	145.497	115.43	1.25351	7.24414	0.68737	NUN
FGSG_00347	0.272732	6.43873	1.42806	3.2339	1.99392	1.87515	NUN
FGSG_01680	1.25803	2.59741	0.547753	0.348935	0.613155	0.413992	NUN
FGSG_02173	0.959248	5.43509	1.71098	0.239457	1.07107	0.608792	NUN
FGSG_02272	66.994	76.3743	63.5635	59.8684	40.5729	28.8234	NUN
FGSG_05912	74.4452	174.379	104.397	112.214	110.747	159.274	NUN
FGSG_08040	0.102636	0.156327	0.0346721	0.128106	0.068215	0.0723763	NUN
FGSG_09114	7.30993	28.081	18.2911	0.726682	4.51443	1.09482	NUN
FGSG_09115	2.44784	2.79626	1.81627	0.109117	0.457567	0.11559	NUN
FGSG_09344	1.78225	20.2493	3.8077	2.34476	9.02808	2.95517	NUN
FGSG_10335	0	0.552549	0.147061	0.181119	0.0482222	0.204655	NUN
FGSG_11171	13.9694	30.5907	27.62	4.60572	12.5603	25.8724	NUN
FGSG_11507	8.18722	10.4034	0.745825	0.631504	0.596115	0.218935	NUN
FGSG_12554	0	1.07802	0.239096	0	0	0.249551	NUN
FGSG_13472	16.447	54.9188	47.9744	10.7247	25.1732	9.20031	NUN
FGSG_00120	0.645464	1.36124	1.66052	0	0.445493	0.315113	NUN
FGSG_00948	3.88487	3.3812	4.12458	1.3854	3.50413	0.587036	NUN
FGSG_01678	3.72237	11.5969	24.235	4.01253	13.2134	1.78971	NUN
FGSG_02110	6.67472	118.699	279.72	70.9266	136.863	122.314	NUN
FGSG_02894	9.43222	23.3621	48.1972	6.98668	27.9904	34.0803	NUN
FGSG_02986	0.108685	6.20777	168.249	139.895	53.9328	123.183	NUN
FGSG_03262	1.92039	17.3305	18.1971	10.1271	16.8478	13.3559	NUN
FGSG_03424	0.188437	29.0291	392.144	3.02397	6.78982	59.967	NUN
FGSG_03495	4.80889	134.771	514.452	130.048	421.313	457.798	NUN
FGSG_04679	0.0188735	0.258718	0.439927	0	0.0188158	0.0598908	NUN
FGSG_11993	42.8001	87.9223	90.1619	32.7831	57.5488	37.7655	NUN
FGSG_12079	0.559915	6.39611	41.2815	6.5518	12.0711	16.5831	NUN
FGSG_12528	6.52263	10.7109	13.2207	5.6819	10.2959	11.3193	NUN
FGSG_00572	132.137	1064.02	1112.92	15.4607	20.2242	5.75461	NUN
FGSG_06539	16.4174	22.3422	28.8788	40.7402	22.0489	33.9434	NUN
FGSG_06578	8.78895	9.94432	8.99196	31.4472	13.2683	30.2803	NUN
FGSG_07871	0.236142	2.87737	9.81201	27.9021	18.6767	7.90974	NUN
FGSG_08042	0.0275319	0	0.0279021	1.99311	0.795985	0.232977	NUN
FGSG_08084	0.150693	0.516426	0.114539	1.03448	0.676044	0.398491	NUN
FGSG_08249	0.01611	0.294449	1.27348	62.2937	45.3555	0.852025	NUN
FGSG_13434	1.85982	1.41636	0	9.28533	7.72554	6.55745	NUN
FGSG_13470	0	0	0	0.579484	0.433926	0	NUN
FGSG_00565	11.5541	4.4107	5.48418	38.8827	33.6523	15.3155	NUN
FGSG_00958	10.0077	5.77053	5.38507	11.5692	8.81313	10.0061	NUN
FGSG_02904	1.66117	8.21942	6.7158	196.384	73.5732	59.8566	NUN
FGSG_02979	0	0	0	2.27448	0.908354	2.24879	NUN
FGSG_03221	0	0	0.835319	7.16025	3.71416	4.74283	NUN
FGSG_03222	0	0	0	5.46464	2.32789	1.54369	NUN
FGSG_03251	0.0498214	0.682953	1.66621	29.8486	17.8809	16.7583	NUN
FGSG_03997	65.8648	13.1538	15.3164	136.824	32.4012	44.8221	NUN
FGSG_10109	42.8466	18.2955	20.289	80.6823	53.2093	37.9425	NUN
FGSG_11250	8.57552	1.26402	7.50713	75.4236	9.56051	12.192	NUN
FGSG_11508	0.0832247	0	0.0843437	0.103877	0.0829702	0.0880316	NUN
FGSG_11868	0	3.08476	5.47342	17.976	15.2555	15.71	NUN
FGSG_11869	0	0	0.382913	2.65271	2.07173	1.69854	NUN
FGSG_00949	9.9084	29.7521	25.0754	82.4008	84.1615	41.7431	NUN
FGSG_01363	19.4287	38.7248	40.9461	35.5796	78.9054	39.833	NUN
FGSG_02330	0.732257	2.47847	7.25612	1.65868	7.84093	5.90953	NUN
FGSG_02853	0.221444	3.71013	33.4014	50.8567	69.8727	29.2402	NUN
FGSG_03068	1.52795	3.64717	4.36814	6.31909	22.349	16.2103	NUN
FGSG_03412	4.56534	7.64458	10.3455	16.4576	47.2383	7.9484	NUN
FGSG_03928	10.0043	5.57006	5.06939	6.76807	11.0213	5.64674	NUN
FGSG_05786	0	0	2.4266	4.67777	31.2396	21.1425	NUN
FGSG_08203	0.277217	22.8006	26.4712	1021.34	1527.37	61.9363	NUN
FGSG_09357	18.1276	25.8291	26.4705	27.9783	68.5964	55.8743	NUN
FGSG_12966	21.7648	4.247	7.45713	11.2143	35.8291	34.8195	NUN
FGSG_04580	0.0408385	0.186605	0.113816	2.71429	26.9423	259.799	NNU
FGSG_00315	0.661632	3.02323	7.91223	8.42333	4.94707	8.81807	NUN
FGSG_01344	28.132	17.8672	28.7579	33.0116	32.215	67.4125	NUN
FGSG_01579	1.08239	23.0804	62.8913	30.6223	87.5852	246.345	NUN
FGSG_01768	3.19427	7.807	15.2074	10.1991	22.2915	30.3303	NUN
FGSG_02274	14.4965	13.538	23.1094	19.9428	19.9904	48.2957	NUN
FGSG_02710	0.291918	8.6702	30.6198	12.0846	27.3079	34.892	NUN
FGSG_03466	20.5172	65.0736	22.163	39.8288	98.422	204.409	NUN
FGSG_03916	0	14.2854	9.98413	30.4914	23.9559	182.65	NUN
FGSG_04609	0.521004	10.5145	38.8087	36.7957	35.2766	51.0682	NUN
FGSG_05048	22.4553	80.3494	20.8329	31.8401	49.3822	250.621	NUN
FGSG_05079	7.96907	3.67594	5.42891	36.9986	21.2488	47.9432	NUN
FGSG_05330	0.32774	5.61585	8.51127	7.61892	10.3739	14.5601	NUN
FGSG_05843	46.261	176.427	115.171	148.37	160.468	190.528	NUN
FGSG_08041	0	0.296585	0.756473	0.324057	0.258836	1.68208	NUN
FGSG_09105	0.883712	3.82546	5.56212	0.638583	4.52098	7.77322	NUN
FGSG_09638	37.2235	1.8421	2.1041	38.5942	12.975	44.0998	NUN
FGSG_10225	1.39713	5.03997	1.56496	0.642462	0.879698	16.9561	NUN
FGSG_11521	0.583758	49.3468	13.9028	13.1151	7.56565	65.1436	NUN
FGSG_12118	0.0472839	1.31794	4.25047	10.4756	21.8114	87.3461	NUN
FGSG_12639	0	0	0	0	0	0.291587	NUN
FGSG_13056	102.427	109.606	180.842	188.573	135.16	304.698	NUN
FGSG_13621	131.222	36.1566	61.2901	92.4154	120.021	189.817	NUN
FGSG_13639	9.17178	0	12.5609	15.1606	23.4772	29.3668	NUN
FGSG_01743	180.408	122.262	60.9134	38.8334	38.7835	59.1888	UNN
FGSG_01965	145.386	56.6582	106.563	54.9807	79.9803	42.4296	UNN
FGSG_02516	253.904	53.1559	27.795	11.2116	13.8731	20.4825	UNN
FGSG_04775	0.264534	0	0	0	0.052745	0.111925	UNN
FGSG_05632	127.059	113.413	90.4477	76.9875	91.5019	84.0126	UNN
FGSG_05842	33.919	25.5975	18.6652	23.8499	7.53576	12.4599	UNN
FGSG_07129	40.2847	34.0306	11.0471	12.676	16.2671	9.38169	UNN
FGSG_08774	241.098	40.573	52.9861	29.7546	63.046	140.597	UNN
FGSG_10433	111.748	39.9587	20.5104	38.5144	25.096	51.602	UNN
FGSG_10746	252.463	228.012	137.529	88.2852	121.465	147.329	UNN
FGSG_13156	77.2218	73.4403	66.6195	39.2448	37.6485	48.2925	UNN
FGSG_00260	3799.46	13942.5	4810.13	106.141	594.075	188.662	UNN
FGSG_02502	369.838	371.878	80.2849	11.4886	30.228	15.5707	UNN
FGSG_02877	2.26869	86.5439	34.1047	3.43232	8.73859	10.0352	UNN
FGSG_03902	0.760833	2.24951	0.54428	0.949635	0.401563	0.804778	UNN
FGSG_04798	12.5433	61.9289	52.9484	12.0405	15.2073	5.17218	UNN
FGSG_07827	0.126838	0.193189	0.0856959	0.0527711	0	0.134164	UNN
FGSG_08401	16.2966	51.6449	23.3085	34.1197	23.715	27.1079	UNN
FGSG_13683	16.4528	18.4111	16.1636	15.0874	16.7372	13.3187	UNN
FGSG_00142	2.11715	4.71901	5.25937	4.70497	2.03345	2.21212	UNN
FGSG_00887	69.8231	59.7306	124.593	86.1757	76.2472	93.5389	UNN
FGSG_01015	39.3258	43.4894	69.3041	10.8739	67.7646	37.7724	UNN
FGSG_01274	50.5715	45.4093	77.0717	41.2345	53.0564	39.8961	UNN
FGSG_01867	30.8219	91.7152	111.332	99.0545	34.7682	75.7585	UNN
FGSG_02476	14.2873	28.0024	50.7515	21.6346	33.3316	33.1402	UNN
FGSG_02689	20.3785	42.6639	159.347	49.2162	34.4393	23.639	UNN
FGSG_02697	119.787	165.096	225.476	82.6785	45.4317	180.452	UNN
FGSG_06123	18.8865	15.4159	20.0455	18.4539	14.3771	15.6565	UNN
FGSG_07183	111.568	109.542	200.282	122.566	132.215	155.235	UNN
FGSG_08393	63.9962	134.135	259.561	51.9834	33.5808	78.1103	UNN
FGSG_08959	0.633732	1.287	2.17653	1.18649	1.54439	1.45239	UNN
FGSG_10223	67.5674	69.3518	114.309	56.4472	62.4451	110.587	UNN
FGSG_12350	2.65733	7.42026	8.60282	1.84264	0.99345	1.91291	UNN
FGSG_00365	67.743	28.0634	33.8356	90.029	36.9215	53.2412	UNN
FGSG_01553	53.1297	6.17975	8.34948	57.3161	13.2851	20.2771	UNN
FGSG_01983	156.546	49.2804	133.727	173.824	56.6925	133.309	UNN
FGSG_02089	6.72199	8.56789	5.55746	74.5832	28.8867	19.6093	UNN
FGSG_02572	61.3673	85.6926	132.355	144.04	99.1757	102.896	UNN
FGSG_02698	54.9887	81.0815	189.326	203.324	50.9552	146.445	UNN
FGSG_02822	2.75722	9.55763	25.3895	29.0741	24.1704	20.4656	UNN
FGSG_03223	17.3904	10.03	36.559	88.3099	35.6922	50.8467	UNN
FGSG_06329	2.32874	3.5612	3.70436	77.8373	49.9951	26.1297	UNN
FGSG_06398	35.4945	37.5026	53.2015	65.2564	32.3575	25.0298	UNN
FGSG_06736	48.9713	18.3209	32.2284	79.4607	51.0491	71.0306	UNN
FGSG_07593	0.0532469	0.243304	0.0269814	0.265841	0.13271	0.0563224	UNN
FGSG_07700	0	0	0.247367	0.304655	0.139051	0.295066	UNN
FGSG_08184	0	0	0.0649249	0.399804	0.306564	0.135527	UNN
FGSG_08399	24.3385	30.1441	65.5266	105.644	49.3583	54.4356	UNN
FGSG_09726	14.6191	5.26376	20.3194	22.0468	12.8791	13.1135	UNN
FGSG_09969	27.6731	11.29	58.0936	624.19	97.0523	105.063	UNN
FGSG_10644	0	0	0	0.9201	0	0	UNN
FGSG_10752	11.7772	19.1467	47.0022	109.95	106.493	61.6826	UNN
FGSG_11289	0.0384716	0.17579	0.0389888	1.96875	0.767079	0.162774	UNN
FGSG_11945	35.1034	9.32557	33.0934	57.0606	34.5892	39.2897	UNN
FGSG_12049	2.43569	24.7322	161.546	220.915	44.5178	89.3142	UNN
FGSG_12958	0.801259	0.305102	0.541355	2.66691	1.06508	0.77691	UNN
FGSG_13150	3.42718	6.26399	5.90455	27.3769	7.00424	7.34089	UNN
FGSG_10212	126.138	344.874	152.521	552.372	211.59	182.49	UNN
FGSG_10343	2.99921	24.7734	8.62762	59.7804	36.8695	51.1008	UNN
FGSG_00907	30.4579	40.3399	55.7403	69.2002	135.981	33.2443	UNN
FGSG_04842	0.0300843	0.137465	0.0304888	0.375497	0.509869	0.0954656	UNN
FGSG_05167	5.4575	29.9247	70.4635	123.475	152.234	53.5709	UNN
FGSG_08842	103.456	87.7198	101.686	58.2185	135.167	108.194	UNN
FGSG_08974	6.36766	5.45551	2.41998	22.3532	30.5507	5.89351	UNN
FGSG_08986	32.9067	58.8504	117.406	94.941	118.164	95.3209	UNN
FGSG_09194	0.247886	0	0	29.3929	30.3967	25.4337	UNN
FGSG_11257	1.56365	1.73208	6.57878	6.50555	7.60537	0.95228	UNN
FGSG_12125	0	0	0	1.58875	2.65335	0.122401	UNN
FGSG_01163	112.643	70.2696	116.171	120.042	75.417	147.479	UNN
FGSG_01252	86.6104	178.774	180.523	133.544	92.7806	233.015	UNN
FGSG_01803	2.93678	8.32576	7.58188	1.57859	4.87255	10.9064	UNN
FGSG_01975	29.4096	55.6638	129.677	145.469	96.1159	163.571	UNN
FGSG_02047	40.838	40.6451	70.5288	66.984	51.2086	91.4243	UNN
FGSG_02807	36.6376	32.8678	74.4874	97.2988	81.4132	111.101	UNN
FGSG_02826	33.2393	22.5188	8.50127	2.61752	5.74945	33.3846	UNN
FGSG_04458	11.0908	69.1824	32.2273	267.641	56.6838	983.635	UNN
FGSG_04777	0.126561	0.867449	0.769575	0.315934	0.441608	1.07097	UNN
FGSG_04888	37.9519	31.5226	127.645	407.34	78.923	928.05	UNN
FGSG_04911	46.7414	37.2282	49.133	35.8304	34.9224	69.9087	UNN
FGSG_05307	66.3671	71.8496	69.3498	83.5631	97.8794	134.189	UNN
FGSG_05927	3.13843	3.84982	5.91298	7.62415	11.7384	23.8395	UNN
FGSG_06228	27.658	9.9898	24.1261	77.0558	51.3412	130.86	UNN
FGSG_06735	66.1505	22.2566	60.3251	142.914	72.8395	163.241	UNN
FGSG_06906	27.9416	14.4538	18.4457	12.6278	15.3922	47.9579	UNN
FGSG_07191	87.1835	144.49	101.542	137.022	93.7935	149.379	UNN
FGSG_08150	0.358226	5.31979	2.69257	0.78246	1.69637	8.52562	UNN
FGSG_08662	113.551	36.9688	76.9647	71.6569	119.159	134.19	UNN
FGSG_08776	25.6119	30.5105	35.6234	58.5774	38.8947	64.7767	UNN
FGSG_08876	28.9329	17.5294	26.7747	49.9114	43.05	67.145	UNN
FGSG_11241	0.0810591	0.864237	1.50607	2.76542	1.18523	24.0646	UNN
FGSG_11310	6.33548	29.7881	147.303	76.899	37.6221	298.164	UNN
FGSG_11817	7.95957	14.548	15.7299	18.876	9.12552	30.7305	UNN
FGSG_11918	5.31804	11.2154	13.1284	18.041	8.42847	20.6257	UNN
FGSG_12321	7.3672	6.57788	11.5856	88.1488	19.5014	118.682	UNN
FGSG_12591	17.4662	9.16327	21.3724	7.34757	11.9955	30.3127	UNN
FGSG_12610	0.120775	0.367907	1.67278	2.88928	1.4248	3.87509	UNN
FGSG_12676	26.1695	6.13217	18.8467	10.2896	20.6422	36.908	UNN
FGSG_12848	3.18925	4.16366	4.1556	6.68184	7.94876	14.3372	UNN
FGSG_13022	10.704	0	16.6687	16.6187	30.4521	69.314	UNN
FGSG_13066	6.69783	5.27667	19.8955	9.80127	9.21014	21.0098	UNN
FGSG_00004	211.112	3.81617	22.3825	22.354	9.89886	5.30043	UUN
FGSG_00005	62.4988	0.300503	1.84397	2.38046	1.1583	0.602884	UUN
FGSG_02038	63.8521	14.3574	5.34517	0.770358	0.895	0.949597	UUN
FGSG_03335	125.4	50.9818	8.46319	3.41744	10.3043	10.8605	UUN
FGSG_03336	64.0094	21.0864	0.660255	1.21975	1.89438	2.64164	UUN
FGSG_03869	490.659	207.664	195.616	52.3151	20.2441	27.4192	UUN
FGSG_04499	1.23705	1.1305	0.0501472	0.555848	0.147992	0.20936	UUN
FGSG_04500	0.995856	0	0.112138	0.0690544	0.275781	0.117042	UUN
FGSG_04924	43.3044	0	0	0	0	0	UUN
FGSG_05045	49.9239	3.47038	1.18021	13.6085	4.6608	4.92726	UUN
FGSG_05102	28.1484	16.9645	20.1164	12.4179	17.1277	18.1982	UUN
FGSG_06086	5.89119	3.66195	1.07498	1.98229	1.34141	0.805558	UUN
FGSG_06087	302.842	47.9657	44.0211	21.4343	8.22518	3.6423	UUN
FGSG_07664	3.50739	0.575802	3.42685	0.760209	0.523454	0.53317	UUN
FGSG_08191	3.37822	1.96737	0.805564	0.57874	1.38678	1.08602	UUN
FGSG_08270	242.398	110.93	128.352	169.672	137.746	212.64	UUN
FGSG_09289	64.348	8.53871	18.8147	11.4085	18.6703	12.8481	UUN
FGSG_10575	0.820369	0.117142	0	0.0639966	0	0	UUN
FGSG_11362	7.4675	4.49288	1.13115	0.199016	0.60935	0.0562193	UUN
FGSG_11623	287.215	124.483	122.862	161.367	204.258	135.396	UUN
FGSG_13959	10.0663	8.30772	7.37036	0.774889	0.574722	0.0469062	UUN
FGSG_00083	0	0.28884	0.0320312	0.118348	0.0630192	0.234022	UUN
FGSG_00084	0.189533	0.43302	0.144061	0.0591414	0.188953	0.30072	UUN
FGSG_00099	0.417922	1.27309	1.12944	0.260815	0	0.0736768	UUN
FGSG_01572	65.0969	326.898	100.501	54.5777	78.6267	100.121	UUN
FGSG_01799	9.55376	12.9318	7.95962	0.428489	3.17207	0.141708	UUN
FGSG_01947	24.2953	49.4624	18.3343	40.533	19.8189	25.1073	UUN
FGSG_02102	1.85147	317.251	259.525	13.8655	73.2556	18.9721	UUN
FGSG_02276	10.9383	14.8591	13.632	10.424	13.1889	8.67753	UUN
FGSG_02281	11.3269	43.2617	12.0724	8.12168	11.4639	35.7978	UUN
FGSG_02282	7.12351	33.2375	20.2852	4.44561	7.75189	5.30631	UUN
FGSG_02878	4.19168	30.0804	20.3416	1.03966	4.60746	3.21165	UUN
FGSG_03338	2.35924	1887.61	1477.38	18.846	101.372	135.256	UUN
FGSG_04501	0.144221	0.263599	0.0584642	0.036002	0.0287561	0	UUN
FGSG_04550	0.206727	2.36152	1.15229	0.516053	0.309142	0.437334	UUN
FGSG_04589	0.0627337	0.286652	0.0635772	0.156602	0.187626	0.0663571	UUN
FGSG_04795	91.8225	506.945	450.112	16.6621	49.0981	5.91534	UUN
FGSG_04797	134.607	237.134	226.814	13.4335	13.3755	4.21064	UUN
FGSG_04823	11.1865	23.8634	23.2292	3.37995	11.6022	1.32989	UUN
FGSG_08955	17.5589	21.8013	13.6131	7.13551	18.8551	18.9255	UUN
FGSG_08961	43.8521	64.4886	49.2307	26.5019	56.8459	25.3917	UUN
FGSG_09143	0.0824395	2.26017	1.16967	0.754577	0.821874	0.465072	UUN
FGSG_10440	6.4742	53.6874	23.5719	5.0879	14.5822	29.9289	UUN
FGSG_11072	26.027	34.0228	7.61398	2.09315	1.47125	1.49004	UUN
FGSG_11290	2.0031	3.55945	2.36838	3.19467	3.55019	2.47193	UUN
FGSG_11342	0.269565	56.9678	14.3425	14.6359	1.61244	2.42364	UUN
FGSG_12584	0.10659	0.487047	0.270058	0.0665203	0.212529	0.16912	UUN
FGSG_13421	11.495	142.567	123.153	21.5213	87.5862	73.8223	UUN
FGSG_13510	0.536963	2.14687	1.61554	0.146609	0.68588	0.425983	UUN
FGSG_13784	0.500803	8.95895	0	0	0	0.466225	UUN
FGSG_13978	1.29871	3.76598	3.69542	0.374075	1.89232	3.32864	UUN
FGSG_00090	0	0	0.11612	0.0715059	0.114229	0	UUN
FGSG_02152	0.0415542	21.7724	25.366	2.33396	10.2049	0.600708	UUN
FGSG_02348	0	3.12745	16.5174	1.92214	3.62498	11.5836	UUN
FGSG_02401	0.154774	5.42197	26.613	18.6741	18.5675	26.1941	UUN
FGSG_03748	53.1852	180.398	209.446	156.676	133.837	198.259	UUN
FGSG_04014	0.46956	8.88884	76.4117	16.0754	18.5243	29.8009	UUN
FGSG_04497	7.93096	11.6525	14.6021	8.91232	10.144	14.1885	UUN
FGSG_04531	57.1889	176.83	1947.91	338.655	256.778	473.021	UUN
FGSG_04532	3.58579	0.546157	9.93295	0.895122	0.119161	0.75858	UUN
FGSG_04540	36.574	79.1961	125.327	35.8762	29.5124	97.4231	UUN
FGSG_04566	13.2191	87.8584	100.07	48.2484	52.3154	4.66087	UUN
FGSG_04655	4.33836	9.91173	20.643	11.8204	8.06999	3.63757	UUN
FGSG_04700	0.241297	36.9361	126.061	22.0987	68.1384	117.152	UUN
FGSG_04705	0	0	0.264583	0	0	0	UUN
FGSG_04921	7.66657	8.75781	40.3425	4.6005	2.20475	25.8876	UUN
FGSG_05168	7.47467	30.0283	68.2783	37.5685	27.6067	59.1122	UUN
FGSG_05622	5.00717	16.3122	60.8705	25.9826	31.8231	50.4382	UUN
FGSG_08144	4.2398	22.8286	29.7887	1.84134	10.5795	1.44244	UUN
FGSG_08147	1.10666	7.81495	9.05975	1.32747	5.45909	5.41205	UUN
FGSG_08962	13.5656	28.7436	34.7582	24.3739	33.5378	7.81104	UUN
FGSG_09052	0.0828575	6.68868	34.6523	1.99943	5.97504	0.642717	UUN
FGSG_09249	19.7166	45.3484	158.111	108.099	125.194	79.3626	UUN
FGSG_10636	47.6469	490.076	1335.31	435.248	395.339	584.908	UUN
FGSG_11165	1.95862	3.2371	7.13741	2.08056	1.70336	1.54279	UUN
FGSG_11363	0.362873	2.1103	2.35696	0.473508	0.986628	0.157022	UUN
FGSG_11511	0.0888236	5.27626	18.9938	2.66077	2.12525	5.44933	UUN
FGSG_11631	1.50929	2.25191	2.99674	0.730462	2.30307	0.651618	UUN
FGSG_12120	0.313823	0.318659	0.671424	0	0.0347626	0.0368832	UUN
FGSG_12606	37.5252	72.8658	348.681	141.064	77.7861	72.8256	UUN
FGSG_13213	0	0	0.160414	0	0	0	UUN
FGSG_13509	7.75396	69.7243	78.9394	11.1014	28.0067	4.14477	UUN
FGSG_13824	0.664138	3.30244	3.93943	0.365711	1.32422	0.702498	UUN
FGSG_13938	0.663365	3.03114	9.07584	0.532273	2.64535	0.45108	UUN
FGSG_00053	0.351836	1.2504	3.12986	379.958	18.1226	202.454	UUN
FGSG_00143	0.565556	0.596358	0.602553	0.705899	0.159028	0.230085	UUN
FGSG_00296	40.5348	12.3822	22.7999	70.7816	56.6765	68.6733	UUN
FGSG_01660	6.33833	181.351	698.186	1087.97	540.123	1018.82	UUN
FGSG_01883	8.04678	13.7076	28.6497	103.52	82.7903	83.7716	UUN
FGSG_02067	2.79219	1.32556	7.49696	13.533	10.99	11.2002	UUN
FGSG_03346	5.60588	12.3054	35.48	115.21	83.3928	68.1331	UUN
FGSG_03597	21.2093	11.5808	10.5783	85.5776	10.2398	7.79558	UUN
FGSG_03839	0.218746	1.49929	6.76146	32.0223	6.09058	31.7983	UUN
FGSG_04495	0	0	0	2.281	0.520548	0.828455	UUN
FGSG_04498	0	0	0	16.3048	2.81583	3.36105	UUN
FGSG_04535	0	2.94835	6.7572	11.2751	4.50291	8.19018	UUN
FGSG_04616	0.291905	6.66907	2.07081	32.7907	3.92867	18.5259	UUN
FGSG_04850	9.61486	57.6629	54.4454	1221.98	833.217	245.102	UUN
FGSG_05442	6.58238	11.8891	29.2331	59.8979	31.5572	43.3247	UUN
FGSG_06879	2.57988	16.6663	83.8016	114.091	53.7902	113.484	UUN
FGSG_07815	0.479795	1.34914	0.0748071	1.47411	0.404739	0.312312	UUN
FGSG_07907	30.3103	22.5798	222.712	391.407	128.747	198.626	UUN
FGSG_07976	0	0	0	0.249992	0	0	UUN
FGSG_10488	166.561	115.564	256.313	1126.95	430.077	453.638	UUN
FGSG_10998	1.02395	4.05495	28.226	84.8622	35.3204	14.0441	UUN
FGSG_11180	0	0.648994	0.143942	0.70911	0.707989	0.676061	UUN
FGSG_11463	0	0	0	15.1174	9.84743	13.6821	UUN
FGSG_11904	6.93196	220.829	446.593	1077.74	480.541	717.227	UUN
FGSG_12101	1.93932	2.95381	3.93079	14.9268	7.41133	5.47022	UUN
FGSG_12102	2.05313	1.1037	1.65235	10.6273	9.21083	3.38532	UUN
FGSG_13265	1.79571	7.03305	17.9386	25.2949	19.6924	20.0797	UUN
FGSG_13481	0.83874	1.70333	2.83339	54.9028	32.8896	7.78751	UUN
FGSG_13638	47.4853	44.238	133.937	281	143.246	207.089	UUN
FGSG_10576	0.733702	3.94416	6.38593	17.9922	8.17512	17.3933	UUN
FGSG_11181	0	0.0849153	0.0565007	0.626272	0.555806	0.0589711	UUN
FGSG_11309	0	0	0.417457	7.71205	6.9812	3.70354	UUN
FGSG_13485	0.929456	0.353917	0.0784961	7.25063	5.40525	2.53978	UUN
FGSG_00091	0	0	0	0.0363631	0.058089	0	UUN
FGSG_01501	19.1725	16.8588	21.7539	25.1801	31.4097	29.2838	UUN
FGSG_02189	11.5259	43.9544	63.6303	93.9965	156.291	145.292	UUN
FGSG_04504	0.100738	0	0	0.0838241	0.234336	0.0710376	UUN
FGSG_04562	0	0	2.3549	4.35041	33.7119	0.194042	UUN
FGSG_04617	0.0585018	0.53463	0.237154	0.146038	0.670714	0.154702	UUN
FGSG_07819	0	0	0	0	0.167372	0	UUN
FGSG_07927	0.385995	0.293957	2.86869	6.82521	9.33176	8.33591	UUN
FGSG_09219	10.9608	13.994	12.9051	7.24274	19.7655	14.7651	UUN
FGSG_10632	2.16251	5.61435	6.00694	2.15931	6.99686	5.94727	UUN
FGSG_11308	0.110437	6.56015	1.23115	13.7843	15.8544	2.33632	UUN
FGSG_11671	0	0	0	0	0.0186943	0	UUN
FGSG_12353	0.1094	0.499888	0.831535	1.70685	2.72665	2.1408	UUN
FGSG_12436	1.98989	7.27401	25.8131	21.8564	51.9758	32.8353	UUN
FGSG_13237	3.09819	25.8359	87.0522	115.43	143.934	84.55	UUN
FGSG_13960	0.158712	0.725212	3.69947	0	6.17086	2.01455	UUN
FGSG_00103	0.117596	0	0.0476709	0.0587111	0.0468946	0.124388	UUN
FGSG_00104	0	0	0	0	0	0.0193842	UUN
FGSG_00483	44.2311	54.0259	64.2008	13.7609	27.1039	156.167	UUN
FGSG_00489	134.107	127.942	137.277	73.3095	82.7832	142.22	UUN
FGSG_01108	0.584333	13.4613	35.3093	16.2581	41.9433	103.22	UUN
FGSG_01582	0.806736	10.9519	9.39629	29.2739	18.5215	40.2674	UUN
FGSG_01781	0	1.97662	3.2332	0.506184	2.88406	3.40317	UUN
FGSG_02024	12.4156	44.9699	309.194	324.294	274.573	396.224	UUN
FGSG_02127	159.346	148.279	162.782	105.796	78.1386	255.281	UUN
FGSG_02517	15.7774	12.2421	17.1963	24.8944	18.1034	52.9	UUN
FGSG_02585	33.55	95.8542	260.666	370.578	428.536	560.133	UUN
FGSG_02738	14.8774	20.0746	40.1005	51.5061	51.8193	110.112	UUN
FGSG_03897	0.354836	3.47436	5.80509	9.17413	11.0674	50.5624	UUN
FGSG_03977	13.5813	7.62397	15.4184	29.8498	36.4518	72.9861	UUN
FGSG_04022	10.116	20.5713	58.7361	30.7702	65.7557	88.6143	UUN
FGSG_04058	3.89925	9.09032	4.91944	19.3681	13.8833	55.1332	UUN
FGSG_04380	0.298928	1.82121	5.04913	13.6806	49.9174	633.758	UUN
FGSG_04496	1.82575	2.88196	4.13795	4.72337	5.95693	7.16302	UUN
FGSG_04701	0.58811	5.07597	15.5958	5.54616	7.55691	17.5219	UUN
FGSG_04706	0.0646897	0	0.0655595	0.0807425	0.0644919	0.136852	UUN
FGSG_04707	0	0	0	0	0	0.098631	UUN
FGSG_04763	1.46373	2.71712	2.96683	5.36669	9.57637	39.3842	UUN
FGSG_04909	7.15531	13.5768	15.6092	40.5675	50.7199	55.1609	UUN
FGSG_05309	23.9257	38.8256	58.9869	65.503	65.9623	120.791	UUN
FGSG_05342	10.9752	23.2548	52.9229	26.3479	50.3845	99.0988	UUN
FGSG_05441	7.53331	2.98146	19.9582	15.1036	12.2412	42.1009	UUN
FGSG_05569	41.7737	1.44605	4.81084	3.15999	24.2935	41.8433	UUN
FGSG_07860	1.64295	1.98304	4.08407	3.09532	9.58033	16.985	UUN
FGSG_08148	0	0.668626	3.95456	0.913201	2.28547	6.96511	UUN
FGSG_08825	11.5148	43.4517	48.3173	22.6079	28.1185	88.4749	UUN
FGSG_08952	9.17249	4.32428	6.36936	8.05646	30.8927	38.3984	UUN
FGSG_09469	0.439349	18.737	97.2639	44.3574	52.0254	625.676	UUN
FGSG_10038	44.9062	61.1016	125.729	52.4127	28.1348	142.795	UUN
FGSG_10166	1.24126	2.64681	18.7853	29.7461	62.6156	122.279	UUN
FGSG_10375	4.59816	3.40312	3.15041	3.92044	8.03831	10.5495	UUN
FGSG_10495	4.37317	4.77194	3.90278	11.9758	15.1617	21.9551	UUN
FGSG_10676	0.24473	1.25804	6.32452	2.57731	6.28252	10.6782	UUN
FGSG_10798	7.77357	3.36001	7.1861	7.86696	17.9083	33.1125	UUN
FGSG_10898	2.34442	4.7611	3.16792	14.7935	17.5294	28.2425	UUN
FGSG_11056	0.433524	0.304757	0.675928	0.332987	0.664921	1.41096	UUN
FGSG_11240	0.0104446	0.238625	0.201116	1.3949	0.895489	7.46835	UUN
FGSG_11356	0.122687	1.54165	1.52312	0.459396	1.19254	2.56302	UUN
FGSG_11663	0.387606	0	0	0.0907108	0.144908	0.538116	UUN
FGSG_11664	0.0622639	0	0.189303	1.08801	0.837993	1.18548	UUN
FGSG_11670	0	0	0	0.309399	0.247128	0.524407	UUN
FGSG_12210	0	0.125328	0.667121	0.718918	0.355473	0.986412	UUN
FGSG_12588	0.303512	0.416056	0.0615187	0.151532	0.302584	1.02734	UUN
FGSG_12675	12.9288	2.95381	6.55132	5.64799	19.0117	49.232	UUN
FGSG_12709	6.14667	4.84246	21.6952	40.7408	30.2168	92.5931	UUN
FGSG_12881	29.8924	23.0605	57.4413	100.786	126.171	137.974	UUN
FGSG_12994	21.5274	4.85759	12.1205	17.2495	19.3419	32.61	UUN
FGSG_13324	32.7084	11.1569	32.1687	30.8568	46.3516	70.4865	UUN
FGSG_13581	0.243354	0.114048	6.65258	26.4022	56.9076	253.509	UUN
FGSG_13582	0.0272055	0.0828743	1.57157	4.71997	8.43505	103.242	UUN
FGSG_13776	23.1119	19.7655	24.5096	37.2581	36.2459	44.0913	UUN
FGSG_01413	32.5861	22.6074	25.9353	27.9489	19.0922	27.1595	UUU
FGSG_01749	113.488	10.236	0.731105	0.189563	0.0757052	0.120485	UUU
FGSG_03048	69.3598	38.2414	2.77178	0.751015	1.79959	0.462877	UUU
FGSG_12439	14.4618	194.211	40.9879	2.90644	15.444	1.45193	UUU
FGSG_03452	39.9528	28.971	45.4495	28.8681	24.4646	15.2644	UUU
FGSG_06479	8.18558	3.24411	0.656033	20.564	14.8847	1.89954	UUU
FGSG_07174	29.046	44.8733	25.8766	35.4052	38.2205	70.7164	UUU
FGSG_10126	0.388502	7.1008	3.89094	13.2352	5.85528	4.13359	NNU
FGSG_02961	0.227804	67.6594	5.1945	4.97584	9.53851	5.42163	NUU
FGSG_01311	107.642	37.3202	52.9749	111.997	29.126	23.614	NUU
FGSG_07944	4.872	14.6147	4.40984	525.75	373.293	282.65	NUU
FGSG_04196	118.864	335.387	240.809	62.7596	31.657	106.403	UNU
The time point with the highest gene expression level for each DEG was filled with a blue color.

## Sheet: OM2
S13 Table. DEGs overlapping with the transcriptomics data during sexual developmental processes, generated by Sikhakolli et al. [23].
Gene Designation	2h_FPKM	24h_FPKM	48h_FPKM	72h_FPKM	96h_FPKM	144h_FPKM	Expression category
FGSG_00404	60.6506	32.0914	29.5546	21.4796	9.29698	4.82136	D in OM
FGSG_00590	111.505	35.2538	22.1951	33.0035	12.2434	31.8172	D in OM
FGSG_02273	336.216	245.755	68.0782	299.472	18.728	32.0354	D in OM
FGSG_03799	145.681	97.878	78.0597	107.638	49.151	53.7457	D in OM
FGSG_05574	561.507	188.632	268.611	271.057	59.2875	117.714	D in OM
FGSG_06215	293.194	129.101	63.4427	37.8911	36.0401	77.4599	D in OM
FGSG_07925	236.836	188.953	222.45	37.4674	105.442	60.3588	D in OM
FGSG_10135	982.108	722.427	812.977	769.503	395.622	863.128	D in OM
FGSG_06039	226.853	227.886	65.3781	73.7306	88.3285	104.211	DNN
FGSG_08238	343.718	809.534	154.611	35.4097	28.764	36.4387	D in OM
FGSG_08875	11.9941	111.641	22.8654	29.8534	47.4103	69.1968	D in OM
FGSG_10755	714.894	753.286	622.778	235.867	117.628	482.32	D in OM
FGSG_12110	62.8598	235.938	39.6735	30.1225	23.0807	151.088	D in OM
FGSG_12555	1798.31	3975.47	2135.1	528.586	221.13	926.805	D in OM
FGSG_12555	1798.31	3975.47	2135.1	528.586	221.13	926.805	D in OM
FGSG_02284	202.715	470.168	1246.49	455.877	202.235	315.866	D in OM
FGSG_02578	2547.4	3188.51	3504.55	618.522	733.515	1013.52	D in OM
FGSG_02876	1.35752	115.183	142.179	11.7439	46.0379	106.407	D in OM
FGSG_03448	194.049	249.564	335.791	104.82	43.8807	120.142	D in OM
FGSG_03558	17.6676	39.9259	97.6512	79.2787	34.0784	55.4039	D in OM
FGSG_03565	416.905	1738.36	6298.66	2836.6	1333.94	2949.76	D in OM
FGSG_04023	3.78336	61.4257	299.029	176.379	164.073	178.382	D in OM
FGSG_07160	160.601	326.376	1068.41	327.885	374.663	659.098	D in OM
FGSG_08076	121.517	627.91	1186.32	1128.48	150.387	68.3021	D in OM
FGSG_08122	219.393	429.636	980.136	503.639	210.043	110.027	D in OM
FGSG_10202	1125.23	2288.98	3691.77	2927.47	2208.6	2364.34	D in OM
FGSG_11175	15.423	59.3575	211.084	43.6015	23.0881	1.44097	D in OM
FGSG_12021	9.8849	4.70384	16.7635	15.9443	7.81377	5.70431	D in OM
FGSG_00136	663.98	208.652	271.283	1042.25	111.196	561.642	D in OM
FGSG_00150	48.0266	91.7105	946.024	5851.29	1150.23	2646.7	D in OM
FGSG_01128	75.5344	12.2031	23.6644	101.86	20.2867	28.574	D in OM
FGSG_01330	71.6615	131.989	512.418	1100.87	366.843	694.457	D in OM
FGSG_01686	0.345197	5.6333	40.3314	999.653	341.782	471.807	D in OM
FGSG_01747	29.0987	51.9761	66.6474	93.9687	42.3015	55.7947	D in OM
FGSG_01972	23.0777	67.3213	325.964	2201.38	582.097	1837.27	D in OM
FGSG_02137	6.25895	9.9327	198.953	1340.88	144.45	316.712	D in OM
FGSG_02138	6.01993	6.73924	178.572	1192.36	152.559	509.792	D in OM
FGSG_02271	16.206	21.5591	54.9081	667.481	52.5824	48.1955	D in OM
FGSG_02561	50.5244	5.14491	6.71792	84.4385	14.8122	32.2644	D in OM
FGSG_03418	44.7708	40.6357	67.0301	261.677	85.3509	155.099	D in OM
FGSG_03445	43.5337	89.641	130.46	160.155	25.0867	13.3452	D in OM
FGSG_03749	67.6264	80.05	237.75	1210.62	191.912	417.909	D in OM
FGSG_04243	27.2577	62.6797	173.337	385.169	194.409	367	D in OM
FGSG_04288	113.861	253.365	1005.17	3880.95	881.957	2612.16	D in OM
FGSG_04362	116.041	75.5621	116.929	304.401	98.4447	194.315	D in OM
FGSG_04755	1.93921	9.82406	8.84378	199.896	31.3107	114.288	D in OM
FGSG_05108	129.979	46.039	72.8978	330.805	59.5392	122.888	D in OM
FGSG_05339	132.389	189.438	309.38	788.865	178.695	262.835	D in OM
FGSG_05374	168.64	757.805	1903.57	2402.45	960.71	1503.95	D in OM
FGSG_05848	111.589	148.964	250.019	543.781	108.694	49.0928	D in OM
FGSG_06724	261.048	70.7798	89.2356	275.239	62.1811	53.6978	D in OM
FGSG_06744	74.5656	124.137	456.924	771.548	294.325	564.488	D in OM
FGSG_06792	16.0914	9.12109	64.7769	736.516	221.748	490.717	D in OM
FGSG_06917	165.667	39.7932	302.833	670.032	422.261	519.265	D in OM
FGSG_07131	37.9889	16.1547	28.0083	64.2306	37.8497	63.4521	D in OM
FGSG_07262	25.0296	2.80428	4.43782	55.3183	10.6741	23.1944	D in OM
FGSG_07368	12.6489	6.25055	11.6127	91.8883	22.0679	57.4266	D in OM
FGSG_07369	63.2252	69.3902	46.214	90.3407	56.3364	67.42	D in OM
FGSG_07908	9.43128	8.86639	133.493	232.955	41.3887	52.6008	D in OM
FGSG_08532	123.724	27.7867	72.293	428.213	94.793	175.852	D in OM
FGSG_08585	17.1221	39.9643	134.317	436.835	124.01	168.874	D in OM
FGSG_09235	34.6574	141.036	445.614	983.663	357.763	593.927	D in OM
FGSG_09370	4.52025	12.0655	42.3631	187.357	40.8255	57.2813	D in OM
FGSG_09621	13.6685	13.5774	36.5128	132.496	23.6245	15.7937	D in OM
FGSG_10809	21.3612	19.8679	18.5229	51.9357	17.8936	22.6218	D in OM
FGSG_10881	1218.11	643.318	467.444	1509.58	393.072	373.255	D in OM
FGSG_10920	61.4064	70.416	696.445	1857.64	416.456	1349.61	D in OM
FGSG_11224	0.517478	22.7201	186.836	1055.08	689.304	800.131	D in OM
FGSG_12170	43.8602	8.12484	51.8583	815.245	68.7407	305.529	D in OM
FGSG_12178	196.225	207.725	371.089	404.709	112.523	238.622	D in OM
FGSG_12302	187.482	35.2375	74.0358	646.342	181.063	336.933	D in OM
FGSG_12322	0.391924	1.79084	12.975	51.2553	18.451	35.6062	D in OM
FGSG_12331	29.1732	59.1244	278.961	457.809	119.811	394.793	D in OM
FGSG_12396	4.2071	33.3303	130.609	170.831	51.5076	118.84	D in OM
FGSG_12760	141.088	339.922	946.302	2676.71	2204.47	1041.95	D in OM
FGSG_02287	11.0783	16.3325	124.49	668.424	195.081	510.573	D in OM2
FGSG_06508	473.999	94.3996	74.5269	635.515	70.7307	69.8049	D in OM2
FGSG_01134	249.672	116.625	148.863	624.464	105.878	178.57	D in OM
FGSG_04350	104.389	19.864	38.0236	146.71	39.3367	79.7238	D in OM
FGSG_05209	72.2587	49.5615	241.069	552.509	192.543	348.987	D in OM
FGSG_05292	32.5654	39.3319	18.9511	436.104	68.0599	104.236	D in OM
FGSG_11343	1.48506	1.39706	19.0341	136.183	13.1505	15.4773	D in OM2
FGSG_13148	33.2165	8.06547	42.77	67.6966	117.262	105.914	D in OM
FGSG_00663	49.544	100.799	114.973	129.827	69.2217	166.621	D in OM
FGSG_00681	5.11467	166.934	994.851	457.36	91.7826	1143.46	D in OM
FGSG_01976	16.2888	44.0121	198.855	1080.27	419.068	1455.23	D in OM
FGSG_02221	27.3314	150.093	1633.47	1150.16	505.335	3352.5	D in OM
FGSG_02489	14.2635	33.8865	135.334	392.13	134.905	488.941	D in OM
FGSG_02978	101.482	37.1882	122.244	1544.24	469.996	4353.19	D in OM
FGSG_03422	0.804018	2.75538	34.6303	7.27564	12.324	273.954	D in OM
FGSG_03829	21.3703	55.4004	118.542	136.597	49.9145	164.937	D in OM
FGSG_03882	1.55808	8.72248	23.5182	93.4756	108.578	647.607	D in OM
FGSG_04370	26.9579	61.59	132.296	216.39	41.0422	372.325	D in OM
FGSG_04413	29.2473	49.2292	83.9427	143.187	120.87	245.396	D in OM
FGSG_05107	67.3662	77.9065	76.1518	85.2617	43.0202	92.4053	D in OM
FGSG_05294	3.31858	7.108	12.1128	47.0192	14.8362	82.4635	D in OM
FGSG_05471	4.03205	20.6535	79.6172	566.986	90.7895	623.116	D in OM
FGSG_05643	55.674	93.5321	83.2063	51.2536	101.189	235.242	D in OM
FGSG_05928	161.363	157.478	993.733	2954.24	2990.44	9885.58	D in OM
FGSG_05987	54.7424	68.9371	125.163	73.2932	51.0216	191.011	D in OM
FGSG_06629	0.886125	14.8464	62.8628	22.6119	128.095	172.152	D in OM
FGSG_07130	268.8	376.185	275.853	500.924	355.963	1030.51	D in OM
FGSG_07165	132.78	26.7847	51.263	119.776	193.374	377.039	D in OM
FGSG_07263	1.40877	17.5681	110.529	234.192	60.8602	524.747	D in OM
FGSG_09101	1.63337	9.41041	15.9056	28.3644	46.7273	354.256	D in OM
FGSG_09155	13.0987	58.6589	140.993	164.377	40.1061	299.329	D in OM
FGSG_09374	177.813	66.2072	22.0602	96.4255	62.7065	572.795	D in OM
FGSG_09515	28.7727	17.0398	22.5602	101.589	51.0368	119.47	D in OM
FGSG_09834	354.214	261.116	209.413	293.828	344.061	2032.32	D in OM
FGSG_09896	24.1709	202.971	294.901	866.065	421.034	1433.45	D in OM
FGSG_09950	245.689	350.096	742.683	1305.18	678.008	1643.59	D in OM
FGSG_10080	130.931	195.865	355.572	328.814	133.407	393.608	D in OM
FGSG_10224	2326.75	2958.18	4392.74	3430.87	1897.32	5625.23	D in OM
FGSG_10739	236.819	127.821	83.9833	95.2014	84.6803	315.809	D in OM
FGSG_10804	14.018	35.4415	37.6657	74.6253	32.7027	113.451	D in OM
FGSG_11379	0	0	0.362074	2.31882	3.02751	123.5	D in OM
FGSG_13350	68.9395	118.648	169.666	315.535	133.69	773.485	D in OM
FGSG_13521	369.516	1783.81	1714.42	328.749	415.41	2291.4	D in OM
FGSG_13632	1.29778	2.10462	8.2302	38.5026	16.6349	74.9148	D in OM
FGSG_13634	48.151	7.64689	19.4287	162.162	52.1334	170.884	D in OM
FGSG_09329	0.0825475	0.990119	0.857489	275.146	55.8784	104.418	U in OM2
FGSG_00598	22.9332	64.5306	28.4539	33.2019	101.245	100.465	U in OM2
FGSG_08894	6.32507	52.8592	40.9067	100.553	194.15	136.009	U in OM2
FGSG_13757	0.536779	14.1713	9.85239	9.97529	67.0707	17.2228	U in OM2
FGSG_01786	0.398346	8.49419	1.68209	3.60468	10.5901	57.9713	U in OM2
The time point with the highest gene expression level for each DEG was filled with a blue color.
