# Supplementary material for: A Large-Scale Functional Analysis of Putative Target Genes of Mating-Type Loci Provides Insight into the Regulation of Sexual Development of the Cereal Pathogen Fusarium graminearum
Source: PLoS Genet. 2015 Sep 3;11(9):e1005486. doi: 10.1371/journal.pgen.1005486 (PMC4559316; doi:10.1371/journal.pgen.1005486)
Supplement: S14 Table — (XLSX) [file pgen.1005486.s027.xlsx]

## Sheet: S14 Table
S14 Table. Expression of genes involved in signal transduction pathways in the F. graminearum MAT-deletion strains, determined by qPCR
			vegetative growth		perithecia induction
Gene	Similarity	strain	3 dpi	6 dpi	10 dpi	13 dpi
FGSG_01234	CyaA/adenylyl cyclase	WT	1.0±0.0	2.2±0.6	6.3±2.2	8.7±0.9
		DMAT1-1	1.3±0.2	2.2±0.8	10.3±1.5	12.8±1.9
		DMAT1-2	1.4±0.3	2.3±0.4	19.6±1.5	19.0±4.3
		DMAT1-1;DMAT1-2	1.41±0.2	1.4±0.3	10.5±1.2	28.5±2.3
FGSG_05484	MAPKKK	WT	1.0±0.0	1.8±0.1	10.6±0.3	9.2±0.1
		DMAT1-1	1.2±0.2	1.6±0.4	18.7±2.9	10.9±2.1
		DMAT1-2	1.3±0.3	1.5±0.4	15.3±0.8	15.0±0.2
		DMAT1-1;DMAT1-2	1.7±0.3	1.6±0.1	7.3±0.1	20.6±1.9
FGSG_05535	FadA/Ga subunit	WT	1.0±0.0	1.8±0.2	10.6±0.9	9.2±0.5
		DMAT1-1	1.2±0.2	1.6±0.2	18.7±1.5	10.9±0.3
		DMAT1-2	1.3±0.3	1.5±0.3	15.3±3.3	15.0±1.0
		DMAT1-1;DMAT1-2	1.7±0.5	1.6±0.4	7.3±0.7	20.6±0.5
FGSG_06385	MAP kinase	WT	1.0±0.0	1.8±0.7	4.2±0.1	5.2±0.3
		DMAT1-1	0.9±0.6	1.2±0.5	6.6±0.0	6.1±0.1
		DMAT1-2	0.9±0.3	1.8±0.6	5.9±1.4	8.0±0.5
		DMAT1-1;DMAT1-2	1.0±0.4	1.0±0.2	1.9±1.6	15.4±4.1
FGSG_07251	PkaA/cAMP-dependent protein kinase	WT	1.0±0.0	2.7±0.2	1.9±0.4	4.5±0.5
		DMAT1-1	1.4±0.2	2.1±0.5	6.1±1.1	4.0±1.3
		DMAT1-2	1.3±0.2	1.8±0.4	10.7±0.8	3.6±0.6
		DMAT1-1;DMAT1-2	2.1±0.1	1.2±0.3	8.9±0.6	3.1±0.2
FGSG_07310	STE12	WT	1.0±0.0	1.9±0.4	4.8±1.3	2.4±0.8
		DMAT1-1	0.8±0.4	1.1±0.2	10.3±1.7	11.6±2.7
		DMAT1-2	0.9±0.2	1.3±0.2	11.8±2.5	8.8±1.5
		DMAT1-1;DMAT1-2	1.1±0.2	1.4±0.5	2.7±1.1	10.9±2.1
FGSG_09612	MAP kinase HOG1	WT	1.0±0.0	2.3±0.5	1.1±0.2	3.1±0.5
		DMAT1-1	1.7±0.5	2.6±0.6	1.1±0.2	1.4±0.3
		DMAT1-2	1.7±0.3	2.8±0.6	2.6±0.3	1.6±0.2
		DMAT1-1;DMAT1-2	3.2±0.4	2.9±0.1	3.0±0.5	1.1±0.4
FGSG_09614	GanB/Ga subunit	WT	1.0±0.0	1.2±0.1	2.0±0.4	2.2±0.8
		DMAT1-1	1.4±0.2	1.4±0.2	2.5±0.4	2.2±0.8
		DMAT1-2	1.3±0.3	1.8±0.2	5.4±1.9	3.0±0.5
		DMAT1-1;DMAT1-2	1.1±0.1	0.7±0.1	3.3±1.1	4.3±1.3
FGSG_09903	MAPKK	WT	1.0±0.0	1.7±0.4	1.8±0.9	2.0±1.1
		DMAT1-1	1.2±0.3	1.9±0.6	1.6±0.4	1.4±0.2
		DMAT1-2	1.1±0.2	1.9±0.2	2.8±0.7	1.9±0.6
		DMAT1-1;DMAT1-2	1.0±0.2	0.8±0.1	2.6±1.5	4.0±0.9
FGSG_09988	GanA/Ga subunit	WT	1.0±0.0	0.6±0.2	3.1±0.8	2.5±0.8
		DMAT1-1	0.7±0.2	0.7±0.1	4.3±0.3	3.8±0.7
		DMAT1-2	0.9±0.1	0.9±0.2	4.5±0.6	3.9±0.5
		DMAT1-1;DMAT1-2	1.2±0.2	1.6±0.2	2.2±0.6	4.9±0.7
FGSG_10313	MAP kinase	WT	1.0±0.0	1.3±0.4	1.5±0.3	1.9±0.6
		DMAT1-1	1.3±0.5	1.3±0.3	1.3±0.4	1.7±0.4
		DMAT1-2	1.2±0.5	1.8±0.3	3.4±0.3	1.3±0.2
		DMAT1-1;DMAT1-2	1.4±0.4	1.3±0.1	1.9±0.7	4.8±3.4
dpi: days post inoculation. Numbers represent the average relative amount of each gene transcript with standard deviation. The amount of each gene transcript from a 3-day old vegetative sample was used as a reference.
