# Supplementary material for: A Large-Scale Functional Analysis of Putative Target Genes of Mating-Type Loci Provides Insight into the Regulation of Sexual Development of the Cereal Pathogen Fusarium graminearum
Source: PLoS Genet. 2015 Sep 3;11(9):e1005486. doi: 10.1371/journal.pgen.1005486 (PMC4559316; doi:10.1371/journal.pgen.1005486)
Supplement: S15 Table — (XLSX) [file pgen.1005486.s028.xlsx]

## Sheet: Primers used in gene deletions
S15 Table. Primers used in this study
number	gene ID	primer name	Sequence (5'-3')
1	FGSG_00093	93_for5	GGCTTCCGACCACTGTATGA
		93_rev5T	caggtacacttgtttagagTCTTTGCGGACTCGTTTACTC
		93_for3T	tcaatatcatcttctgtcgGACTTTGCATCATGTAACCACTAA
		93_rev3	CCCAACGGCAGCTCCTATCAC
		93_nest5	CGTTTACGCTGGTGCTTACTGTTA
		93_nest3	CTGTCGGAAATGTGGAATAATGTC
2	FGSG_00115	115_for5	CAGCTGAGATTGCGTTTTGAGTAG
		115_rev5T	caggtacacttgtttagagGGCTGAAGAATGTATTGTATGGAC
		115_for3T	tcaatatcatcttctgtcgCTCGAATAGGCTACAAAGAAAAGA
		115_rev3	ACCCCATGTACCTAGACTGAACTT
		115_nest5	GCATCAACGCAAGAGAAGAGTG
		115_nest3	GTTGATGGGACGGTGTAGAGATA
3	FGSG_00123	123for5	CACCGTTCCAGTCTGTTGTAGTTA
		123rev5t	caggtacacttgtttagagCGTTCCAGTTTGTGATTTCCATAC
		123for3t	tcaatatcatcttctgtcgTTTCCTGTCTCGCCTGCTTCACC
		123rev3	GCCTGTCTCCTCGTCCACTTTGTT
		123forN	CTGAAGCCTGCACAACCATCTAAA
		123revN	TCGTCACTCAGTCCCCCTAAAATC
4	FGSG_00348	348_for5	CAGTTACCGGTACCGTTGTGAGAA
		348_rev5T	caggtacacttgtttagagGTGCAACAGGGGACGGACAGTG
		348_for3T	tcaatatcatcttctgtcgGTTGGAGTATGGAGAAGTGTGTGG
		348_rev3	AGAAGTTTGATCCGATTGCTACCC
		348_nest5	TCTTGGCCTTGGGACTTTCTATTG
		348_nest3	GCCGCTACTTCTCTTTTGGTGCTA
5	FGSG_00404	404f5	GCATTGCAGCACTCAGCCTTATTAC
		404r5t	caggtacacttgtttagagACTAGGTTGCGACGGTTCT
		404f3t	tcaatatcatcttctgtcgTAATACCCAAGGCGGATAAGC
		404r3	GCACAGAGATATGGCGCAAGTCAC
		404fN	CATCAAGGGGTGGGTAGTGGTGTTC
		404rN	AGCATCGTATCTACAGTCTCTTCT
6	FGSG_00407	407For5	TGCGAGTATGGCGAGAGCAG
		407rev5t	caggtacacttgtttagagTAGATGGCGATTTAGTTGTCAGG
		407for3t	tcaatatcatcttctgtcgGGGTCGATAGATAAACATCCAAC
		407rev3	TCAAAGGCCATAGAAGAAGCATA
		407forN	ATCACGGAAACGAACAAGGATGAAC
		407revN	TTAGCAGGGTACAGACAGGCAGGTT
7	FGSG_00492	492For5	ATTCGTTTGATGAGTGTGAGAC
		492rev5t	caggtacacttgtttagagGAGAGAAGGGAAAGAAGTCAGT
		492for3t	tcaatatcatcttctgtcgCTTCGACGGCCTTGGTTC
		492rev3	ATCGGCACACTTGGGGTT
		492forN	GGACTTTCACCCACACTTTTCTCAG
		492revN	GTCTTGACTTCCTCGTTGTTTTGCT
8	FGSG_00532	532For5	ACGCTGGTCTCGGAATGG
		532rev5t	caggtacacttgtttagagGACGGGTCGACTCTTCTTCTCT
		532for3t	tcaatatcatcttctgtcgGTGTTTGATCGACAGGGAA
		532rev3	TAAGCACAGTACAAGGGGAAT
		532forN	CAACCTAATCTGCCCTGTTGCTAAAGAAG
		532revN	GCTCCCTTGCAAGCCTACGACACTA
9	FGSG_00806	806For5	CCGGAAAGAGTGGGTGAGTA
		806rev5t	caggtacacttgtttagagAGGAGGGAGATCATGAGGACTTA
		806for3t	tcaatatcatcttctgtcgTTTTCGATTCAACACAACCTT
		806rev3	GAGCCGGGAGTAGTTCTGA
		806forN	GGATACTCAGTCTTCTCTAGGGCTTGTT
		806revN	TTTGGAATTCGACTTGTTTTTAGTTGTC
10	FGSG_01239	1239_for5	GTAGGGGGCGAGGCTGTGAAAAA
		1239_rev5T	caggtacacttgtttagagGCAAGGCCATATGGAGAACACGAC
		1239_for3T	tcaatatcatcttctgtcgGTGCCAGGGGTACTATGTAGAGTG
		1239_rev3	TCATCCATAACGAATCATCTGCTC
		1239_nest5	GGTCACGTGCCGGAGGGGTAA
		1239_nest3	TGCCTCAGCTGTGGAAGAACG
11	FGSG_01366	1366-5for	AACGAAACAAACCGACCTACTGCTCTTAT
		1366-5revT	gcacaggtacacttgtttagagACGGTGTTGATGTTGATGGAGT
		1366-3forT	ccttcaatatcatcttctgtcgTACAATATTGAGCGAGTTAGTTA
		1366-3rev	AAGAGGAGAGCTGCCCGGCGATGGTA
		1366-5nest	ATGGTGGTCAGGAACAAATGGTCA
		1366-3nest	GGTAGGTTGGCGGGTTTGGTGGTTAGGAA
12	FGSG_01458	1458_for5	CCAACCCCGATCCCATTCCTGAG
		1458_rev5T	caggtacacttgtttagagTACTGCACCTGCGGCTCTACTATT
		1458_for3T	tcaatatcatcttctgtcgGCCGACTGCCTGCTTGACTAA
		1458_rev3	TCATCTCTAAGCGCTTTGTTCTCC
		1458_nest5	GCACAATCAAGCGACTACTCACTC
		1458_nest3	AAGCCGCATTGATGTGGTGTTTC
13	FGSG_01477	1477_for5	TCAACCCCCAGAGACACC
		1477_rev5T	caggtacacttgtttagagCACGATGACTTACACGACACA
		1477_for3T	tcaatatcatcttctgtcgAGACGAAAAGTAAAGGGAAAGGAG
		1477_rev3	GAGAGGAAAGGCAAGGGATGA
		1477_nest5	TAAGTCCCCATACATGATACACG
		1477_nest3	CATGTGTCTCTGATTGTGGTTGT
14	FGSG_01664	1664_for5	TCTTCTTGTGGCGGTGATTCTGT
		1664_rev5T	caggtacacttgtttagagTAGATGTGGGCTGTCATCCTCTTG
		1664_for3T	tcaatatcatcttctgtcgAAAACCAGGCTGTGGCTTATTG
		1664_rev3	GCTACCCACGCGAAATGCTC
		1664_nest5	ATCAGATCTGGCGTCGAGTTTTTG
		1664_nest3	TTCGATGCCAACAGCGGTAAG
15	FGSG_01668	1668_for5	GCAGACAGCGATAACACAGGT
		1668_rev5T	caggtacacttgtttagagAGTATTCTTTGTTCCATTCTTAGG
		1668_for3T	tcaatatcatcttctgtcgAAGCGTAGAAGCAATTGGGATGTT
		1668_rev3	TGTTTGTTGGTCAGGTTGGGTTAC
		1668_nest5	GGAACGCGCTTGGAGACCTG
		1668_nest3	TTGGTTTTGGTTTTGGCTTCTGTC
16	FGSG_01688	1688_for5	CGTATGGGTAGGCGAGAGTTGTA
		1688_rev5T	caggtacacttgtttagagAGAAGATGATGGGGTTTGGGTATT
		1688_for3T	tcaatatcatcttctgtcgGCGAGCGAATTTGTTGTTGGATGT
		1688_rev3	AGGAGGAGCGTAAGAAGCGACAGG
		1668_nest5	GGACCACTTGCGGAGATACTTTGT
		1688_nest3	CGGATCAGCAGGAAGGTGTTTTAG
17	FGSG_01734	1734For5	TGAGGAGTTTGGGGCATAAGATA
		1734rev5t	caggtacacttgtttagagCAACGGTGTAACTCGGGAGGT
		1734for3t	tcaatatcatcttctgtcgTCATATCGGGTGTAGGCAACT
		1734rev3	ACCAACATTAACCGCTGAACT
		1734forN	TGGCATGGCATTGGTGGAGTTTAGGAA
		1734revN	TGGCGTCGTTTCAAGGTTGTTTCGTG
18	FGSG_01763	1763_for5	CTTCTGCATAGCTTACTCCATCCA
		1763_rev5T	caggtacacttgtttagagTTACGCTCCTTACGACACTACACG
		1763_for3T	tcaatatcatcttctgtcgCGAAAGAAGGTGTTGAAAGGTAGA
		1763_rev3	ATGGCGAGGAAAATAGTGTAAAAC
		1763_nest5	CCTTTACTAATGGACATGGTGCGA
		1763_nest3	TGTTATGATTGTCTGCGGCTTACC
19	FGSG_01764	1764_for5	GAGGAGGAGGAGGAGGAGGAGGAC
		1764_rev5T	caggtacacttgtttagagGGCGAAGAAGGACGGAGTGTGC
		1764_for3T	tcaatatcatcttctgtcgCGCGTTGCTTTGTTATTTCACTCC
		1764_rev3	CGGGGTCAGATGTATTTCAGTCGT
		1764_nest5	CCCGACGACATGGATAGTAGACGA
		1764_nest3	CCTGGGGCTTGGAAACGGACTATT
20	FGSG_01800	1800for5	TTAGCAAAATGGGAAAGTCAGA
		1800rev5t	caggtacacttgtttagagTTTGAGGGTGCCCTTCTCTTCT
		1800for3t	tcaatatcatcttctgtcgCCTGATCTGCTCTTGGCTGCTTAT
		1800rev3	TCTTACCTTGGCTGACGACATTC
		1800forN	GACCACTTTTATTTCCGCACTCAA
		1800revN	CGCGCAGCAAATCGTTACAG
21	FGSG_02052	2052_for5	GACAATAACATCCTCCCCGACAAT
		2052_rev5T	caggtacacttgtttagagGAAGCGAAAGTGGTGAAGTGTAAA
		2052_for3T	tcaatatcatcttctgtcgCGTTGATGTACTTGCTGGATTCTT
		2052_rev3	GGCCAGTTTATGATGTGTTTGTGT
		2052_nest5	CGGTCCGTAAAATGCTCTGATG
		2052_nest3	CAGCACCGATATCACGAGGAAGTT
22	FGSG_02273	2273For5	ACTCCTGCTGGTAGATTCAC
		2273rev5t	caggtacacttgtttagagGGAAGTCATCCTTGTATAGATAAC
		2273for3t	tcaatatcatcttctgtcgCGTGAGTTCCTCTTGGCAT
		2273rev3	CCCTTCACAGCGATGATTT
		2273forN	GCATCTCCTTCGCCAGTCTCTTTGT
		2273revN	CTCCTCATTTGCGATACCCTGACATT
23	FGSG_02287	2287For5	TGAGACTTACGACGCCTACAT
		2287rev5t	caggtacacttgtttagagGATTTATGAGTTTTCCCCAGAGT
		2287for3t	tcaatatcatcttctgtcgCATCTTTGACGCCAGTGCTA
		2287rev3	ACGAAAAGACGGGGTGATTA
		2287forN	GTCCCTGGTCTTTGTTTGTCATCATC
		2287revN	TCTGTCCTACTTCGGCACTCTGTCA
24	FGSG_02303	2303_for5	ACGGCTTGTCCTTCCTGTGA
		2303_rev5T	caggtacacttgtttagagGGTTGGGTGATTCCTATTGTT
		2303_for3T	tcaatatcatcttctgtcgGGCCACTTCGTTCTCGGAAT
		2303_rev3	AACCACACGCCAGGATTTACC
		2303_nest5	GGTGCGGATTCCAGGTTGC
		2303_nest3	GCTATCAAAGTGGCTCGTAAATGG
25	FGSG_02502	2502For5	TGAGGGGTGAGATGGTAGGTT
		2502rev5t	caggtacacttgtttagagATGGTAAAGGAAATCACATAGTCT
		2502for3t	tcaatatcatcttctgtcgGAGATAGAGTCCACCGCAGTA
		2502rev3	CTCCCTCATTTATCCGTGTCTT
		2502forN	ACTGACTGGTGCCACATGCCTTATC
		2502revN	TCCCCATTCATTATCTTCATCTTTCAT
26	FGSG_02564	2564-5for	GGCTTGTCCAATGTTGTGATAGAGAA
		2564-5revT	gcacaggtacacttgtttagagAAAAAGGAAATAACAAGCAGGTCA
		2564-3forT	ccttcaatatcatcttctgtcgCAGCGTTGTCATGGTATTTT
		2564-3rev	CTGGAGTGTGGCAAGGGCGTAGA
		2564-5nest	AAGTCAATGTTGGGTAGGAAAAGTATGG
		2564-3nest	TTATCCTTGAACGCAGCAGTATGTA
27	FGSG_02572	2572For5	AGCTGCCGCTGTCACTCC
		2572rev5t	caggtacacttgtttagagTGCGAAAAGGCCACAAAAT
		2572for3t	tcaatatcatcttctgtcgTCTGATACAATTGCAATGTGTC
		2572rev3	GGACTCAATGCACCTCTCA
		2572forN	AATTGTCAAAGCAACTGTAAAGAGCACTC
		2572revN	GAAAAGTCGGCCAAGAGGTGTAGAC
28	FGSG_02863	2863_for5	GACATCCTTTCCTTTTTCCTTATC
		2863_rev5T	caggtacacttgtttagagGCGTGTTGTATGGTTGCTTTAG
		2863_for3T	tcaatatcatcttctgtcgTTGGCAGGTAGAGAAAATGAGA
		2863_rev3	TCGTGCTGGAGGACTGTGT
		2863_nest5	TAGGACGGCTCTTGGTGTTGTTGA
		2863_nest3	GGAAGGTGCCCCCGTGAAC
29	FGSG_02895	2895_for5	ACCGAAGCTATCTGTGTCCAAACC
		2895_rev5T	caggtacacttgtttagagGATGAGTTCCAGCTGCAAGTAAGA
		2895_for3T	tcaatatcatcttctgtcgTGTCGGCATGAGAAACGGCAACTA
		2895_rev3	TAGCAAGGTCCCTGTCATCACTCC
		2895_nest5	TGAGATGAGAGCCAAGCCACCTGT
		2895_nest3	GGAAGATCTCAGCCGCACCATTTA
30	FGSG_02947	2947_for5	GACTTTTGGACAGACACTTTGATT
		2947_rev5T	caggtacacttgtttagagTGTTGAGAGCCGTAAGATGAGTAA
		2947_for3T	tcaatatcatcttctgtcgTGCGACAATCTGCTTTACGA
		2947_rev3	AAGGTATCCAAGTGACAAGGTTT
		2947_nest5	TATTGCGGTCTGTTCTTGCTGTGA
		2947_nest3	CACGCTCTTCTCCACCATTTGTCT
31	FGSG_02959	2959_for5	CAAGATGCCTGAGCCTACTGAGAC
		2959_rev5T	caggtacacttgtttagagTATTGATGGAAGCGATGGAAAGAT
		2959_for3T	tcaatatcatcttctgtcgCCTCTGTCCCTTGTCTTTGGCTC
		2959_rev3	CTACCTCAGACCTGGACATTCAC
		2959_nest5	GGTATGATGCAGGGAAGACAGGTT
		2959_nest3	ATTCCTGAGTTTTGTTGCCTGGTG
32	FGSG_03212	3212For5	CTTGATATCGCGGGTAGTCTG
		3212rev5t	caggtacacttgtttagagTTTGCCTTCCGGTGAGATTA
		3212for3t	tcaatatcatcttctgtcgGATGCGAGCAAGTTCAATGTC
		3212rev3	TGTTTATTAACTCAGAGCCGATAC
		3212forN	TTATTGTTTGTGATGATGGAGTGATTG
		3212revN	GCGGTCATGGCATTATTTAGGTCTC
33	FGSG_03221	3221for5	TGAGAGTGCGAGGAATGGAAGTGT
		3221rev5t	caggtacacttgtttagagAGGTCACCAAAAGCGGAGGAGTCA
		3221for3t	tcaatatcatcttctgtcgGTGGGATCAAGGGCGTAGGTATTC
		3221rev3	AGATTGGAGCGCTTGGGGTAAAC
		3221forN	GCGTCCCATGATGTCCTTCCTTAG
		3221revN	GTCGACGCTCCTCTCCTCTTCACC
34	FGSG_03250	3250_for5	GTTTTAGGCTATGGTGAAGGTTGG
		3250_rev5T	caggtacacttgtttagagGGGATAGACATGGATGAAGTGACA
		3250_for3T	tcaatatcatcttctgtcgTGAGCCACTAGCTTTATGGTTCTT
		3250_rev3	CCTGTTGTTTTGTGATACTGTCGT
		3250_nest5	TGGGGTCTTCTATGCATTTTCTCA
		3250_nest3	GTATGCTGCTGGGGAACACGAA
35	FGSG_03597	3597for5	TGAGCACAGATCCCAGTACGAACAAT
		3597revT5	caggtacacttgtttagagATAGATAGGAAAGGGGCCATACATT
		3597forT3	tcaatatcatcttctgtcgTGTCGCAAAAGTGGTGTATGAT
		3597rev3	CCCGAACCTTTTAAATGGCTCAGTG
		3597nest5	GCTAGTCAAGTGTTTACAGTGGGCTCAGAA
		3597nest3	CATATACACTGGATTACCCTCTTTAG
36	FGSG_03638	3638F5	GATGGATCACAGCGGTCGTTCT
		3638Rt5	CAGGTACACTTGTTTAGAAGGGACTGGACTGGCGGTTAT
		3638Ft3	tcaatatcatcttctgtcgTTCTCACCCATATCAAGTTACAT
		3638R3	TATTCGTACGGGTTATTCCTG
		3638FN	TCTGCGCTTATCGTCAGAGTCGTC
		3638RN	GAAAATGGAGGAGCTGAAGAAGTATGC
37	FGSG_03659	3659For5	GGCGCGAAATAAGTCTAAA
		3659rev5t	caggtacacttgtttagagTACTGTTGGAGTAGGAAAAACTAA
		3659for3t	tcaatatcatcttctgtcgGAAAGAATAAAAGGTCTAATGAA
		3659rev3	TATCGATAAGGAACAGGCTA
		3659forN	ATGAGATTCTGTAGGGTATGTTGCTGTC
		3659revN	TACGTCGTGTTGGTTCATAAAGTCC
38	FGSG_03916	3916for5	TCATGATTCGAGCAAGTTGTTTTTAGGA
		3916revt5	gcacaggtacacttgtttagagCGGAACCAGGACGAGCATTTTATCT
		3916fort3	ccttcaatatcatcttctgtcgAGTATACAATCCTTCCTCCAAACC
		3916rev3	ACAAGGCGTTACAGAGCAAAGACTA
		3916nest5	CGAATGGGCATGCTAACGAAAAAG
		3916nest3	GCCGAATTCAAGAAAGACGACCCACCTGTT
39	FGSG_03954	3954For5	CCTCACGGACCTTTATTTATC
		3954rev5t	caggtacacttgtttagagTTGAAGTGTTATTGGGGCT
		3954for3t	tcaatatcatcttctgtcgATGTTTTTGTTGGGAGTTCT
		3954rev3	TCATGCGTGGTATGTCTATC
		3954forN	AAGCTATCAGACCAGACCGTTATTCC
		3954revN	TCGACAAAAGTCACCTCTCACAGTTC
40	FGSG_03969	3969For5	CCTTTTGTTTGCTTGGCTTT
		3969rev5t	caggtacacttgtttagagGGTGAGGATGATAGATTGGATT
		3969for3t	tcaatatcatcttctgtcgTTAGAATTGTCACAGGTTTGGT
		3969rev3	ACGAATCTAATGTCCGAAGTCT
		3969forN	ACTTCGTTTCTCGTATGACACCTCT
		3969revN	GCTTCTCTTCTTCTTTCCTCTCCA
41	FGSG_04223	4223F5	TGGCACGAGGCGCAAACAGCAAGAG
		4223Rt5	CAGGTACACTTGTTTAGCTAGGAACGAGGGAGTGTGGA
		4226Ft3	tcaatatcatcttctgtcgGGACGTGTAATCCGCTGTGTTC
		4226R	GCATGTATGGCTGGACTGGTTA
		4223FN	AATTAGAGGAAAGGTTTAGTAGGTGAT
		4223RN	TCCGAGTTAGCGAAGGTCAAGTC
42	FGSG_04465	4465For5	AAGATCGCGTTGTGTTTTC
		4465rev5t	caggtacacttgtttagagTGATTGGTCAGGGGAAGTAG
		4465for3t	tcaatatcatcttctgtcgTTACCAGCCACCAAGAAATAC
		4465rev3	CTCGCAGCAGTGATTACAGA
		4465forN	AGGTGGTTCTCGTGCCAAGTAATCC
		4465revN	CGTACCGTATAATGTAGAGCGAAGTGATG
43	FGSG_04480	4480for5	CCAAGCTATGACCGTTTTCTATGT
		4480rev5t	caggtacacttgtttagagATCAAACAAACTCCCTCATCAACA
		4480for3t	tcaatatcatcttctgtcgTCGGACCAAACACCCAACAGATT
		4480rev3	CGCAGGTACGGTGTCGAGAAAATGT
		4480forN	ACGTTGTACATGCCCGGTCAGATT
		4480revN	CTTGTTGCCGTAGTGGGAGGAGATGG
44	FGSG_04538	4538for5t	tcaatatcatcttctgtcgACACAAACTCCTGAAGCCATAGC
		4538rev3t	caggtacacttgtttagagCAAGAAAGAATGGACAAAGAATGA
		4538for5	CTTTGAGCAGAGGTTGTAGTCGTC
		4538rev3	TTTCATAAGAGCCAATCCGTCCAT
		4538forN	CCAAGAGAAGAATAAAAGTCGGTGAAT
		4538revN	AGGGTAGATTGGCTGCATAGGAGT
45	FGSG_04562	4562f5	TCCACGAACTAGAACCCATGATAACAGC
		4562r5t	caggtacacttgtttagagCTGAAAGTAGGGCACAAAACGCA
		4562f3t	tcaatatcatcttctgtcgTAGTCTGCGTTGCTTTGGGTG
		4562r3	CACACTCATTCTTCATTTCATTACACA
		4562n5	ACATCCTCTCGGGTGGTTCAGTCTC
		4562n3	GTCAAGGGCGGCACAGTCAGCAGA
46	FGSG_04587	4587For5	TCCTTGTTCTGTGGTTGTGAT
		4587rev5t	caggtacacttgtttagagGTCGTCTTTCCTCTGTGTTTTC
		4587for3t	tcaatatcatcttctgtcgGCGCTATCTTAGTATCTGCC
		4587rev3	CGACCATGATCAGGAGAGT
		4587forN	CGACTTGAAGTTTTGTGGATAGAGGTGAGT
		4587revN	CAGATGACTGGCTTCGCTGGTTTCT
47	FGSG_04850	4850F5	AATTAGTCGCCCTTTACAGTGG
		4850Rt5	caggtacacttgtttagagAGCGTGCTATTTATGTTCTTTCGTG
		4850F3t	tcaatatcatcttctgtcgGATACCTGGCACAATGTCAAAGTT
		4850R3	ATCCTACGCGGCAATCATAAAGAACC
		4850FN	AGATCGCAATGCCTGTTTTTACTC
		4850RN	GAGGTTGCGCGTCATCGTTTCTGTTA
48	FGSG_04946	4946F5	CATTAATTCGCAACAAAGTGAGG
		4946Rt5	caggtacacttgtttagagTTGGAGGGACGAAAAAGTAGG
		4946Ft3	tcaatatcatcttctgtcgGCATTGAATAGCGAGCGTAAA
		4946R3	ACCCCTCCATCGTACCATCTCTAACAGC
		4946FN	TCAGGCCATGTCTCGGGAGTAGGTGT
		4946RN	CGCCCATCGTTTACTCTTTCGCTTAC
49	FGSG_04975	4975F5	CTAAGTATCGAAGTCCCGTAAAA
		4975Rt5	caggtacacttgtttagagGAGGCCGATGGTTAAGGTCTAT
		49735Ft	tcaatatcatcttctgtcgGAGAGGTAGCATCAAACAATAAAC
		4975R3	GACCCTCTATCCTTCCAGTTCC
		4975FN	GCTGGTCTGGTCGGAGGCATCGTGTC
		4975RN	TCTTGATGATGGTTGTGAGCAGTTGT
50	FGSG_05151	5151-5for	TACTATTTTTAAAGGGGGCTACT
		5151-5revT	gcacaggtacacttgtttagagGCAGAGGCCTCGGTTGACAC
		51051-3forT	ccttcaatatcatcttctgtcgTCACAAAGAGAAGAAGAATCACT
		5151-3rev	GGCAATCGAAGTAACGCTCTCCCTGAA
		5151-5nest	TGCTATGCTATGCTATGCTATGCTATGTTA
		5151-3nest	GTTGAGCTCGCCGTTGGTTGTTGGTATGT
51	FGSG_05246	5246For5	AACGGTGCTGTTGGATTGA
		5246rev5t	caggtacacttgtttagagAATGGGCTTGAGGTGTTTCT
		5246for3t	tcaatatcatcttctgtcgACACAATCCCGGGAGAGTATG
		5246rev3	AAGTGACAGGAGGGAGGTTTTC
		5246forN	GAGTTCTATATTGAATGAAGAAGATGATGA
		5246revN	CAGTAGCCAAAATTGCATAGTAGGGAA
52	FGSG_05748	5748For5	CCCCATCCAACGGTAGTG
		5748rev5t	caggtacacttgtttagagGTGACACGACGCATCCTCT
		5748for3t	tcaatatcatcttctgtcgTAATGAGTATGGTTGGGTGGTAG
		5748rev3	GTGGTGAGGGAAGACATAACTG
		5748forN	CAACGCTCTTTCTCTTGATGGACTG
		5748revN	CTTTTTAAGCCCTGAGTGGTATCTGA
53	FGSG_05833	5833for5	TCCATCCAGAAGCAAGGTGAGG
		5833rev5t	caggtacacttgtttagagTTGGTGATGAAAGTGAAGTGAGTG
		5833for3t	tcaatatcatcttctgtcgAGCCTAGACTCTGAACCATAAATCC
		5833rev3	AAGCTGTGCATTACCGTTGTTG
		5833forN	CATATTTGCAGAGACATCACGGTTTT
		5833revN	GCATTCATCTCATCCCAGCCACTAA
54	FGSG_05847	5847For5	GTCACCGGCACGATTCTC
		5847rev5t	caggtacacttgtttagagCAAAAACGAGTGACTGTAACGAA
		5847for3t	tcaatatcatcttctgtcgGCTTGGCGAAAATAAAGTGTC
		5847rev3	CTATTCAAATTCTCGACCGTTCTT
		5847forN	TATACTTGGTTGGGTGTCGTGATTG
		5847revN	CTTTTGCTTTTGTGTTGCTTTGTTC
55	FGSG_05906	5906for5	CACGACGTGGGGAAATAGTGT
		5906rev5t	caggtacacttgtttagagCAAACTCGGTCGGTCAGGTAA
		5906for3t	tcaatatcatcttctgtcgGGGTATTGGGCATTCTCGTTA
		5906rev3	TGATTTCCTTGCCGTGAGTTTA
		5906forN	GATGGTGTGCAGTGTGATGAAAGGG
		5906revN	AACGACAAGGTGCACCAAAGAAGAA
56	FGSG_06059	6059F5	AATATTGTCTGCGTTGCTGGTG
		6059Rt5	CAGGTACACTTGTTTAGATACAGATCTGAATGGGGAGTGG
		6059Ft3	tcaatatcatcttctgtcgATAGGGGCAGAAATTCATACAC
		6059R3	TTAGTTGGATGTCTTGGAAATA
		6059FN	GCCGAGTGGGTTCAGCAAGAGA
		6059RN	GAGCTGTTCGTCGCGTTCTAAAA
57	FGSG_06076	6076for5	TTCAGAATCACAGGTCAAAGTCA
		6076rev5t	caggtacacttgtttagagAGAGCGATGCCAGGGTAAAA
		6076for3t	tcaatatcatcttctgtcgCTGGTGAGAAGGGAATAGTGT
		6076rev3	GTGGACAGGTGCTCAAGACA
		6076forN	TGGACGGACGGAAGGGCAGGTAATA
		6076revN	GCTGGTCTCCCGAACTGTTTGATGT
58	FGSG_06149	6149for5	AAACAATCTCTTCCAAGGCTCCAATG
		6149rev5t	caggtacacttgtttagagGGTGCCTCCTTTATAACGGTGTA
		6149for3t	tcaatatcatcttctgtcgAGTCTGGAAGCCTCTCATTACA
		6149rev3	TTCCACAGCCAAGTTGACGATAA
		6149forN	TACGCAACGCATATACTTCCGACAT
		6149revN	TGGCACTTTTAACCGCATTCTCT
59	FGSG_06479	6479for5	AGTAGGATGGTGGATGTCTGTTG
		6479rev5t	caggtacacttgtttagagAAGAAAACGAGCGGATTGAGT
		6479for3t	tcaatatcatcttctgtcgGTTTTTGGGAGGTTTCTATGG
		6479rev3	CACCTTGGTCCTGATGCTAAT
		6479forN	AGTTGTAGCGAACGGGCATTTAGAGTA
		6479revN	ATATTGTTGGGCGATGTTGGACGAC
60	FGSG_06549	6549For5	ACTGGGAGGTGTGATGTCGTA
		6549rev5t	caggtacacttgtttagagCAGCTAGGTTGTGTTGGATGTA
		6549for3t	tcaatatcatcttctgtcgCGCTGTTCGGGAATATTAGTAGTG
		6549rev3	AGAAACGGATGAATTGTGAGTGTA
		6549forN	GAGTGAATGGAGTGGAGTGAAGAGAG
		6549revN	TAAACAACAAAGCGCAATAATCAGG
61	FGSG_06550	6550For5	TTGGTTCAAGACGGATTTAGAT
		6550rev5t	caggtacacttgtttagagCTCCGAGGAGGAAGACGAT
		6550for3t	tcaatatcatcttctgtcgCACGTCATTTCACTTCTTAGTTT
		6550rev3	CTATCGAGGGCAGGTTTTA
		6550forN	CGACCTTTTTCCCCATATCTTGTCTC
		6550revN	GAAGATCCTAGGTCGCGGTAACTCA
62	FGSG_06966	6966for5	AACCCACCATCTGCCTTGCTTTAT
		6966rev5t	caggtacacttgtttagagCTGGCTGGGTCTGAGAGTAGTTC
		6966for3t	tcaatatcatcttctgtcgGGCATTGACCACGCTATTTAC
		6966rev3	TTGATGAAGACGACGAGGATGAGAA
		6966forN	AGAAAACGGCCGGGCAAAACAGGAT
		6966revN	CGACAACGACTACTACGAAGACGAT
63	FGSG_07152	7152For5	TATTATGCGCAAGTGGTTAGG
		7152rev5t	caggtacacttgtttagagAGAGAAGAGAAAGGTTGGAGTTAG
		7152for3t	tcaatatcatcttctgtcgTTCCACTCTAATTGTGATGTG
		7152rev3	CAAGCCAGGAGACTATGTG
		7152forN	CAAGCAACCTTAGTAAAAATGAGACAGAT
		7152revN	TAGTATTAGTGGGAAGCTCGGATGG
64	FGSG_07368	7368for5	ACCAGATCGTATTTTGAAGACAGAGA
		7368revT5	caggtacacttgtttagagATCAGCGGACGAGTTGGAGTTAGT
		7368forT3	tcaatatcatcttctgtcgTTCGGCGCTGCAGGCAAGGTGAT
		7368rev3	ATAGCCATGTGCAGCGTAGTTC
		7368nest5	AGCCATCAGCCGTCAGTTATCCACCCTACA
		7368nest3	ATGGCATGATGTGATGTGATGTTACT
65	FGSG_07530	7530for5	GCTACAGTGCACTTTGGGAGAC
		7530rev5t	caggtacacttgtttagagCAAGCCTAGATGCCGAATGA
		7530for3t	tcaatatcatcttctgtcgGCTTCAGGCTGTATGGGTAG
		7530rev3	GTTCGGATACGCGGAGTTAC
		7530forN	CAATGGGGGAGTCCGGGTGTAGTAA
		7530revN	AGCAGCGTCTCCAGATCCAAACAAA
66	FGSG_07534	7534for5	TTCTCAAAAAGCCTGTCATAGTC
		7534rev5t	caggtacacttgtttagagAGTGGCGGAACTCACGGTA
		7534for3t	tcaatatcatcttctgtcgGGTATCTTGAACGCCTGAAC
		7534rev3	ACTTTCCGACAGCTCCTTTACT
		7534forN	CTGCTGGGAGGATAACACTGTCAAGATAG
		7534revN	TCACTGAACTCCAAGGTACGGTAGATGTC
67	FGSG_07734	7734For5	GCGAGCAAAAATGATAGACA
		7734rev5t	caggtacacttgtttagagAAATGTGACTGTAGAATGGTTAGA
		7734for3t	tcaatatcatcttctgtcgGCCGAGTATACCTTAGTTATCC
		7734rev3	CGTCTTATCACACGACAGTTAC
		7734forN	CAACTGGTCTGACTCTTCGGATTTT
		7734revN	GACTTAGGAGGTCAACGTTTCTGGTA
68	FGSG_07745	7745For5	GAAGAAGATGTGGGCTACTGA
		7745rev5t	caggtacacttgtttagagTGTGGATGGTTAATGCTAATG
		7745for3t	tcaatatcatcttctgtcgCCAACATGAGATGTCGTCC
		7745rev3	TTATCGTTAGCCCAATCCA
		7745forN	GGAAATCAAGCATCCTGGAGAGTGTC
		7745revN	TGTGTCAGGTGGTTGGATTCGTAAA
69	FGSG_07822	7822For5	AGTGGCTGGTGTCGTAATGT
		7822rev5t	caggtacacttgtttagagTGGTGAATGTCGTCCCTTTA
		7822for3t	tcaatatcatcttctgtcgTGGTACCTTTTGTTTGTTCATT
		7822rev3	CTTCTTTGTACCCGAGCATTAG
		7822forN	TGTGGCCATCGATAGTCTGTGTTA
		7822revN	CTTGTCAATATGGGCTGGTCACTT
70	FGSG_07823	7823For5	ACTGATCAGTGTAGTAAAGGTAGGC
		7823rev5t	caggtacacttgtttagagCAATATAGTGGTCAAAACGAGAG
		7823for3t	tcaatatcatcttctgtcgATCCCAGAGGCCAGTATTGAG
		7823rev3	TCGCGGCACCGACTACATTA
		7823forN	GACTTGGAGGCCTTTGTCGTCTGTG
		7823revN	TAGGGCAATGGAAAGCAGGGGTATG
71	FGSG_08073	8073For5	GACCCTTGTTGTTCTTGAGTTTC
		8073rev5t	caggtacacttgtttagagCAGCCGTTGATCTGGACCTT
		8073for3t	tcaatatcatcttctgtcgCTACGGAATGTGCGGCTAAA
		8073rev3	ATCGATCAAGGCATTCTGTCACTA
		8073forN	CATCCAACGTGCACCGCTAGAACAACT
		8073revN	GTTTTATGTGCATGGCGCCAGTAGTGA
72	FGSG_08076	8076For5	TATTCAGCGCACTACCACAGA
		8076rev5t	caggtacacttgtttagagAATTCCCGCCATTTACTCTA
		8076for3t	tcaatatcatcttctgtcgGACGACTTGCCTTCTGTGTTTTTA
		8076rev3	TAGAGTTATACAGCCAGGGTTTTAGAC
		8076forN	AGTGGAAGCGGACATGTCATCAAGTGG
		8076revN	GACTCGGTGCAATTTCAATGTGGTTCA
73	FGSG_08320	8320For5	CAGCCGTACCATAGCGTTGAA
		8320rev5t	caggtacacttgtttagagGTCTTGAATTGAATGTCCCAGAT
		8320for3t	tcaatatcatcttctgtcgTAAGAATATCAGACCCCAGACGA
		8320rev3	CTATTATTGCTGTCCACCCGAACT
		8320forN	TTAGACCCCCACCACATACTTCTGA
		8320revN	GATCAAAAAGCTTATGATTGAGAGTCCT
74	FGSG_08519	8519For5	ACTGGTCTTTGCGGTCTTAT
		8519rev5t	caggtacacttgtttagagCTTGTCGATATTAGTTGTTGGTC
		8519for3t	tcaatatcatcttctgtcgCATGGCCTCTTTTACCAGTATTC
		8519rev3	AACCTCAATTTTGGCAGTATCA
		8519forN	ATGCACTATCTCCTTGCCATCTTCA
		8519revN	AGCTAAATCGCACCTACTCCATACCA
75	FGSG_08752	8752for5	TCTGTATCTTTCAAATTAAATCCGTAT
		8752rev3t	caggtacacttgtttagagGCCTCCCAATTATGCCTTACC
		8752for5t	tcaatatcatcttctgtcgAAGAAGCAGATGCGATGTTATTC
		8752rev3	GAGTTATTGTGCAGGATTCAGAGTT
		8752forN	TAGTAGCCGGGACAGTCATGACAATAA
		8752revN	CGTTTCCCTTCACCATCCAAGAACA
76	FGSG_08795	8795for5	GCCTATCAATTTGTCGTCCGCTTCAG
		8795rev5t	caggtacacttgtttagagCAAAAATCCAAGAGAAATCGTGAC
		8795for3t	tcaatatcatcttctgtcgAAGAAGGGCGACAAGCAGAACAG
		8795rev3	TGCACCAATCCAACAATCCACAT
		8795forN	TTGGATGGACGGACGAAAATGAG
		8795revN	TACCACAGCCTTTCGGATGCCAT
77	FGSG_09072	9072For5	ATTATGACCCTCGTAACACTG
		9072rev5t	caggtacacttgtttagagAAGGTTTGTAACGAGACTGAG
		9072for3t	tcaatatcatcttctgtcgGACCTAGATAATCTACAGCAATCA
		9072rev3	GGTACAACAACCTGGGAAC
		9072forN	TCTTCGAGGGTGGTGGTGTTTTCTC
		9072revN	CAATGGAGGTTATTTTGCCTGATGGAG
78	FGSG_09187	9187For5	GCTTTACGCCTACTACAATC
		9187rev5t	caggtacacttgtttagagAAGAGGTTAGGCAGAGAAGA
		9187for3t	tcaatatcatcttctgtcgTATGGCCTTGGTATTTTCTAT
		9187rev3	CTGTGCTGGAATGATGAGAG
		9187forN	TAAGAGAGTTGAGCAAAGCAGAAGCA
		9187revN	GCAGGACTCAATCCATACTCAGCATAG
79	FGSG_09204	9204For5	AAAGAAGGAAAGAGGTAGATGAGA
		9204rev5t	caggtacacttgtttagagGATAGCTAGATGCAGAAACGAAA
		9204for3t	tcaatatcatcttctgtcgAATGACTAGCTCTATGAACCGAAT
		9204rev3	TATCCAATCTTAATGCGTGACA
		9204forN	CTAAGAAAGGAAAGAGCGCAGTGAATA
		9204revN	CCAAGGCACAAGTCAAGAAAGAGATAC
80	FGSG_09246	9246For5	ATGTCGGTTAATGATGTGAGTAA
		9246rev5t	caggtacacttgtttagagGCCATCGATAAAGGTCTCTC
		9246for3t	tcaatatcatcttctgtcgATGGCGATTCTCACTTATTT
		9246rev3	GTCACAGCAACATTCTATTCTAT
		9246forN	TGTCCCAGCTTCCAAGGCATTTACAG
		9246revN	CCCAGTCAATCGCCTATCCAACTCAA
81	FGSG_09248	9248For5	GCCCAAGCTGCCACAAC
		9248rev5t	caggtacacttgtttagagTGTCGGTCAGGAACAAAAGTAAG
		9248for3t	tcaatatcatcttctgtcgTCCTGAAGATTAAGAGACCTATA
		9248rev3	GTAAATCTTGATGCGTTCC
		9248forN	GAACCAGTTTCCACCCGTGATAGTAAC
		9248revN	GGTCCTCAGGGTGGTCTTCATTGTA
82	FGSG_09288	9288_for5	GCGACATAAGGCACTCATACAA
		9288_rev5T	caggtacacttgtttagagGGCATTTTTACTAGGGTCCATT
		9288_for3T	tcaatatcatcttctgtcgGGTTGTTGGGACGGAGTATG
		9288_rev3	CGTTTTGTTTTCTCTTTCTTGTCT
		9288_nest5	ATCGTCGGCGTTTCTCAATGG
		9288_nest3	TTCCTCAGGCACCACAACCATACC
83	FGSG_09382	9382For5	TGCTCGTCATCTGCTGTGTT
		9382rev5t	caggtacacttgtttagagTCGAATTGGAAGGAAGGTGAG
		9382for3t	tcaatatcatcttctgtcgTGTGTTTGTGGGTAGGATGTAATA
		9382rev3	ATGGTGTGCAGACGATTGAGGA
		9382forN	TTTTTACTGGTGATGATGCCCTGATG
		9382revN	GCAATTTATCGAGACCCTGTTCCCTAAG
84	FGSG_09479	9479for5	CCAACGATCGAAAATGAGTAGGT
		9479rev5t	caggtacacttgtttagagGCTGTATATTGATTGCCGCTTAG
		9479for3t	tcaatatcatcttctgtcgAAATAGCCAATGATCTTACACGA
		9479rev3	GAGCCCAGAATATCCCAACAGA
		9479forN	ATCGAACGAGACATCCCATCCAATCA
		9479revN	CGCTGCCATCATTCCACACCTACACC
85	FGSG_09625	9625For5	AAGCAAAGATAGTGGAACAGAC
		9625rev5t	caggtacacttgtttagagCGAAGATCGAATGACAACC
		9625for3t	tcaatatcatcttctgtcgCTTACTGCAGGTGATGAGG
		9625rev3	TTGACGACACTGGCTTG
		9625forN	TTCATCAAGACGAAAGTAGGGAAGTAAG
		9625revN	CCTGGAGTATTTGATGGATGAAGAGTAG
86	FGSG_10024	10024For5	AACCCCAGAAACTACAATCAT
		10024rev5t	caggtacacttgtttagagGGAATTCCTCCACGCTT
		10024for3t	tcaatatcatcttctgtcgAGCATAGGTAACGTTGGTGAGA
		10024rev3	ACGTTCTTGGCTGGTTGG
		10024forN	CATACATGATTCATTGCTGGTTTTCTTA
		10024revN	GAGGAGTTGTCACCCGGTATTAGATA
87	FGSG_10396	10396For5	GGTCCTCTTTCTGCCTCAT
		10396rev5t	caggtacacttgtttagagGTTGAACGGGATATCTACAGTC
		10396for3t	tcaatatcatcttctgtcgAACAAGCATGTGTATAATCACGA
		10396rev3	CTTTAGAGGCAGGAAGACCA
		10396forN	CTGAGTGTCGCCATCTGTATTGTGTC
		10396revN	ATGGTCTCGAGTTGTCCGTCTGTTT
88	FGSG_10457	10457For5	CGTATGATTTGCGTTGGT
		10457rev5t	caggtacacttgtttagagTCTGGGGTTTTTGTGGAC
		10457for3t	tcaatatcatcttctgtcgCTTCGGTAGCATCACTCTCA
		10457rev3	GAACTATGGCCCCTTGTG
		10457forN	ATATCCATTTGCTCTTGCTGCTCCT
		10457revN	TTCCTACCTCATATTCCTCCGTCACC
89	FGSG_10478	10478For5	TGAGCAAGGAGGATTCTGG
		10478rev5t	caggtacacttgtttagagCGAGTGGTGCACGAGTGA
		10478for3t	tcaatatcatcttctgtcgTGCAGATACAAATGGGAGTGA
		10478rev3	GGGAGAAACGCAAAGACATC
		10478forN	ATGGCGATCTCGTCTAATGTGGTTC
		10478revN	TTGCGATGAGTGAAAGAGAAAGAAAACT
90	FGSG_10742	10742For5	TGGCTTTGGCACTTTTTAGTC
		10742rev5t	caggtacacttgtttagagTTGTATCTATGCGTGTTGGTTTAT
		10742for3t	tcaatatcatcttctgtcgCAATAAACAGTTGAAGGATGG
		10742rev3	GAAAGGCTAAGTGGGGAGT
		10742forN	TTCACCACCTCAACTACAGCATCCT
		10742revN	ACGTATGTTACCAGCGCAGACTACTC
91	FGSG_10818	10818For5	CCGAGGAGGAGATGAAGGA
		10818rev5t	caggtacacttgtttagagTCGAGCAAAGGAAATGGAA
		10818for3t	tcaatatcatcttctgtcgCGACCAGGCATTGTAAGAC
		10818rev3	CAAAGAAACTGAGATGCTATGTC
		10818forN	AGAAGAAGCAGACTCACGACGAACTA
		10818revN	AATCCTTTTTACCATCTATCAATCCAATC
92	FGSG_10825	10825For5	AGGGTGTCACAAAGGTTCA
		10825rev5t	caggtacacttgtttagagACAAAGAGCAGAAGTCGGA
		10825for3t	tcaatatcatcttctgtcgCCATGATGCATAATTGATTGTG
		10825rev3	AGGTGGAGCTGGTAGGGAA
		10825forN	AGTCTAAGAAGCCTGGTCTGAGTAGCAT
		10825revN	TCGGACGTAGTTTCTTGTATGATTGGTA
93	FGSG_11422	11422_for5	AGCTCTCATCACTAAGGAAATCAG
		11422_rev5T	caggtacacttgtttagagCCGACGTATTGGAAAAACAGAA
		11422_for3T	tcaatatcatcttctgtcgATAGGCAGGATTCGGATGACT
		11422_rev3	TTGAAAAATGCGGGAACTG
		11422_nest5	GCATCGAGCGCTACCAGTTC
		11422_nest3	TGGACGATACTCACGGAACAAAA
94	FGSG_11826	11826for5	ATCAAACCATGCGTCAATCAGTGT
		11826rev5t	caggtacacttgtttagagAGGGAAGTACAATAGGTCTCGTG
		11826for3t	tcaatatcatcttctgtcgACACAGTCCGCTCCATACAAAG
		11826rev3	GGAGAAATAACCATGATGATAATAGT
		11826forN	ACAGCAGAAACAGAGTGAAAACAG
		11826revN	TCCTTGTCGAGTTGTAAATGAAAT
95	FGSG_11868	11868For5	CCACTCTTGAAATATCCTAACGA
		11868rev5t	caggtacacttgtttagagCACTGGAAGACCTGCTCATACT
		11868for3t	tcaatatcatcttctgtcgCAGTGAGCACATAAGGTTTACAG
		11868rev3	GTTTGCTATCGATTTCACAGTCTC
		11868forN	TCTCCAGTAGCAGTCGAAGTCTCCA
		11868revN	TTCACGGCCAAGAAGTCAAAGAAAC
96	FGSG_11962	11962For5	TCTAGAGGTGTGCAAGAAATGTATT
		11962rev5t	caggtacacttgtttagagAGGGTAACGCTGGTATCTCCA
		11962for3t	tcaatatcatcttctgtcgCAGAGAATGGAGAACTGTGACC
		11962rev3	CAAGCGCCTGGATGAGAA
		11962forN	GATCTTGTCGCTCTTGATGTGTCTG
		11962revN	GAAAGCAGGAGTCGGATAGGAGTTA
97	FGSG_12219	12219For5	TACATCAACAGAGGAAAGTCAAAG
		12219rev5t	caggtacacttgtttagagTTCAACAATATCGGCGTCAG
		12219for3t	tcaatatcatcttctgtcgGCATCAACGAACAGCATAGC
		12219rev3	ACCTTCCAACCTGTAACCTGAC
		12219forN	GTATTCGAACGATTAGCCTTTGTTG
		12219revN	CTACTTTCCACGACATGACCACACA
98	FGSG_12478	12478For5	TTTGTGCCCTACTTTCTATTATGA
		12478rev5t	caggtacacttgtttagagTTTCTCAACTGATTCCTGTCTTTT
		12478for3t	tcaatatcatcttctgtcgCAAATCCCCTTTACAGAACAGT
		12478rev3	TGGCCCAACCATACTCTCC
		12478forN	GCCATTAAAAGTGAGAAGGGGTAGT
		12478revN	AGGGGCTAATAGTTGGTTGCTCTTA
99	FGSG_12624	12624for5	CGGTAAATACAGTCAAAGGAAAG
		12624rev5t	caggtacacttgtttagagCGAAGAGCGAAGGCAAGAAA
		12624for3t	tcaatatcatcttctgtcgCAGAAGAAGCAAGATCCTGAAGT
		12624rev3	CACCGAGATGGACTGATTTACA
		12624forN	AATCTGAAGAAGGGATTGGGGCATAC
		12624revN	GTGAGAGGGTCGTTGAGATGAGTGGTGA
100	FGSG_12824	12824For5	ATCTCTTGCACTGCCTTTTGTA
		12824rev5t	caggtacacttgtttagagAGCGATTTCTGCTTCCTATTAGT
		12824for3t	tcaatatcatcttctgtcgGGTGTTGAAGTTGATGTTTGTG
		12824rev3	CGTAGTCTTGATGGCTGATTG
		12824forN	CGTAGATATATTCTCTAGCGAATGTGTTGA
		12824revN	TCCCTCTTGTTCTCGGATTACTTGA
101	FGSG_12881	12881For5	CCCGCTGAAATGCCTTAT
		12881rev5t	caggtacacttgtttagagTCTACCAGTACAAGTACCAATACCA
		12881for3t	tcaatatcatcttctgtcgAGGCGCTGAGTTTGTTTTG
		12881rev3	ACGTATCTTATTTTTCTTTGTCTTTG
		12881forN	GACGAACGTTTCTATACTTTGTCTGTTG
		12881revN	GAGTTTTTCTTTCTATCCTGGTCCTATTT
102	FGSG_12944	12944For5	CCGCCGAGAAAAGATTGT
		12944rev5t	caggtacacttgtttagagCTAGTGCATTTAAATATGACCTTGA
		12944for3t	tcaatatcatcttctgtcgAACAATCCTATTTCCTCGTCTT
		12944rev3	ATCCTTTTGCCACATCCAT
		12944forN	TTTTCCTTTGGTGGCTTGGGTGTTA
		12944revN	TGTCTGCCTATTGAGTGACGTTCTTTATTG
103	FGSG_13162	13162For5	CCAAATGTGACGGGTTAC
		13162rev5t	caggtacacttgtttagagGAAGGCTCGGTAGAAAATC
		13162for3t	tcaatatcatcttctgtcgTCATTTGATAGACTATGTATGTGGC
		13162rev3	GAGGCATTGAGGACGATTTT
		13162forN	GACTACAATGCTCTGACCAAAAATGA
		13162revN	CTACAAAGGACGTCAAGCGATACTACT
104	FGSG_13420	13420For5	AAATGCAACAAAATCACGG
		13420rev5t	caggtacacttgtttagagTTGAGCCAGTTGAGCCAG
		13420for3t	tcaatatcatcttctgtcgAGTGTATCTGAGTTTACTTGCTC
		13420rev3	TGCGTCTAGACTTCATTATTC
		13420forN	TCTCTCATCCTTTGTTTTCTTCGCT
		13420revN	TTATTGGAGTACTGAAACGGTGATACAG
105	FGSG_13708	13708For5	TGATGATGATTGGGACGATG
		13708rev5t	caggtacacttgtttagagGCAGGACAACGCATAAGACA
		13708for3t	tcaatatcatcttctgtcgCTTGGAGAGCATCGGTAGG
		13708rev3	GCAACAAGATCCAGCAGACA
		13708forN	TATCACGAAGCATCATACCTACACC
		13708revN	TTGGGAGTACAAGAAGTGGCAGA
106	FGSG_13860	13860For5	ACGTCTCCCCATGTCAAGTAAT
		13860rev5t	caggtacacttgtttagagTTTAAGTATCATGCATCGGTAGA
		13860for3t	tcaatatcatcttctgtcgTGGGCCGAGGAGTTACATT
		13860rev3	CAACCTGGCATGAGTGTGAT
		13860forN	CTTTTTCTCTTTTCTCTTCCCTTTTCTAC
		13860revN	CATACTATCCTCCCAAGCTGTTCTCA
107	FGSG_14031	14031For5	CAAGTACAATGGATTCAAGTCT
		14031rev5t	caggtacacttgtttagagTGATAGCAAGCAGGTAGATTC
		14031for3t	tcaatatcatcttctgtcgAGATCCTACGAACCCTAAGAC
		14031rev3	ATTTCTCCTTTGCCCTGT
		14031forN	GCAGCTGCCCAGGTCTTGATTTTTG
		14031revN	GAGGGTGTTTTCGTCCTTTCGTGTCAT
108	for the T43DM1M2 strain deleted for both MAT loci	MATlarge5f	TTTCCAATTTCTCCTTCTTTACAC
		MATlarge5rt	gcacaggtacacttgtttagagAGTGAGGATTGTTTTGACCTGA
		MATlarge3ft	ccttcaatatcatcttctgtcgCGGCTTGGAAACATGCATTGAT
		MATlarge3r	GAAGGGATCAAGGAAAAGTCAGGT
		MATlarge5N	AGCAGCTAATTCCTTTCATAACATC
		MATlarge3N	CGGAGCGAGTGGCGGCAAGTTCTA
109	for the OM2 strain overexpressing MAT1-2-1	SK2707for	CCAGCTGGCGAAAGGGGGATGTGC
		SK2707rev	CTTTGAAGATTGGGTTCCTTT
		MATSK2707tail	AAAGGAACCCAATCTTCAAAGATGAGCACCCTTATGTTGATGAG
		MATrev	GCACATGTCGGGCACGGAATC
		SK2707FN	GAATTCCGGTACCTATAGGGCGAAT
		MATRN	CATTACCGCCCGTTGTCCTTGTCC
		hygB-for	CTCTAAACAAGTGTACC
		hygB-rev	CGACAGAAGATGATATTGAAGG
		pUH,BC/H3	GCTGCTCCATACAAGCCAACC
		pUH,BC/H2	CGTTATGTTTATCCTGCACTTTGC
		Gen for N	TGCTGCTTGGACAAATGAACG
		Gen rev N	CCGCTTGGGTGGAGAGGCTATT
The nucleotide sequences in lower case are complementary to those of hygB-for or hygB-rev.

## Sheet: Primers used in qPCR
S15 Table. Primers used in this study
number	gene ID	primer name	sequence 5' - 3'
1	HOUSE KEEPING GENE	EF1-PS1	GGCTTTCACCGACTACCCTCCTCT
		EF1-PS2	ACTTCTCGACGGCCTTGATGACAC
2	FGSG_00093	q93for	CGCTCTGTTTTGGCGATTACA
		q93rev	CCCAGGCTGTGCATGTGAAGGAT
3	FGSG_00115	q115for	ATCCGCTACGTCTCCGAACCTAAA
		q115rev	CGAAACCGACGCAACTGATGAT
4	FGSG_00121	q121for	ATACGCTTGATCCGGCTTTCTC
		q121rev	CCTTTGCTGGGCTGTGTCTTTA
5	FGSG_00123	q123for	CGCACAAATCGGAGTCTATGGA
		q123rev	TCTGGCGGGCGATGTTCTT
6	FGSG_00348	q348for	TCCCGCACCCACACCTTTGAG
		q348rev	AGCCACCCTTTCCAGCGTTGAT
7	FGSG_00404	q404for2	GGCCCTCACCACATCCGAAGTATC
		q404rev2	TGGCAGCAAGCGCAAGCATCT
8	FGSG_00407	q00407F	TGTCTGTTCCCGAATCCGAGTA
		q00407R	CGACGCTTCTGCCAACGAT
9	FGSG_00532	q532for	GCTATCACTATCAACAGCCCGAAC
		q532rev	AGAAATCCCCTCCTGGTAAAAGAG
10	FGSG_00842	q842for	CTCCCCGCCAGGTTTCTTCAA
		q842rev	AACAGCCTCCTCCTTCTCGTCGTC
11	FGSG_00948	q948for	GCTGGATGGCCTCGCTCTTGATT
		q948rev	GCGGCAGTGTAGCAGCGGTTTAT
12	FGSG_01214	q1214for	GCCTCAACAACAGCCACCCATTTC
		q1214rev	GCGATAGCGGCTGCGACATTCTT
13	FGSG_01234	q1234f	CCACGATGAGCAGGGACGACA
		q1234r	ATGATTATGGTGGCTGGGTGAGGT
14	FGSG_01239	q1239for	TGACAACTCCCTGCCACAAGAAC
		q1239rev	GTAATCACCGTCCCACAGAAACTC
16	FGSG_01366	q1366for2	ATGCCACGCGATATTCCACTCC
		q1366rev2	CTTCATCAGGCAAAGGTCCATA
17	FGSG_01458	q1458for	TGCAGTCGCGAAACCACCAA
		q1458rev	CTCGCAACCAGAAAATCCACATAA
18	FGSG_01477	q1477F	GGGGCTTCGTTGCTCCAGA
		q1477R	TCTCCATGCGATCCTTGTCTTGTA
19	FGSG_01664	q1664for	AGGCCGAAAGCAGCGAGAAAACT
		q1664rev	ACGACCACTGCCAAAAGAACACCA
20	FGSG_01668	q1668for	CTAACCTTCACCCTCGGCGTCTTC
		q1668rev	CTGGTTTGGATGGCGGCGTAGTT
21	FGSG_01763	q1763for	CAACGAAGGTGGCAACGAC
		q1763rev	TCTGGGTGAAGGTGATGGAG
22	FGSG_01764	q1764F	TCGCGATATTGAGCCCAGAG
		q1764R	GCCTTGAGAATTGCCCCCACCAGT
23	FGSG_01790	q1790F	CTTGGCCCTATCACTGTTTCTCCT
		q1790R	CAATGCAGCGATGGCCTTTCTAA
24	FGSG_01800	q1800for	GGCAGCCGTACACCAGGAGGAGTT
		q1800rev	TGTGTACGGAAGGTCGGAAGGAT
25	FGSG_01862	q1862F	AGGCGGACTTCGAAAAACTCAA
		q1862R	GCGTCAACGGGGCTGGTCTTC
26	FGSG_02052	q2052for	GAGGTTATCTCCCTGCCCACTGT
		q2052rev	CGCAAGAGCACTCGAGCCAACTGA
27	FGSG_02273	q2273for	AAGTCTTCGGCCCATTTGTG
		q2273rev	CGCCCTTGTCAGATTTGTTGT
28	FGSG_02287	q2287F	CTCATCAGCGAGCCTACACCTTA
		q2287R	CAACTCAGTCTGGGCATAACAACC
29	FGSG_02303	q2303F	AACCGACAGCGTGATACCGATGAG
		q2303R	AGGATGTATGGAAGTGCCGTGAGA
30	FGSG_02502	q2502F	TCGCTTCGAGGTCAACTATGGT
		q2502R	TGTCACTTCCCTCGATCTCTTCAA
32	FGSG_02895	q2895for	CGAGAGGCGAGGCATATTACTACG
		q2895rev	CCAACGGGGAGGAAGACCATTA
33	FGSG_02947	q2947for	GACCCGCAAGCGAAACATAATAAC
		q2947rev	ATGCCATCTCCAATCACCACTACC
34	FGSG_02959	q2959F	TTCCGAAGACACAACCCTGATGC
		q2959R	CGATAGCTCCCGTACCGAAAAG
35	FGSG_03048	q3048F	GGCTTCATCGGCTCCCACCTT
		q3048R	GCGAGATGAACGACAACAGAAAAG
36	FGSG_03212	q3212F	GCCCTGGGATAAATACACCGA
		q3212R	AGCCTTGACGCCGTTCTTCT
37	FGSG_03221	q3221F	AAGCGTATGGGAGCCTCGTGGTGA
		q3221R	ATGAGCCGGGTCGTTTCGTTCGTA
38	FGSG_03270	q3270for	ACTCTGGTGACGATAGGCTGACTG
		q3270rev	GCTTTCTTTTGTGCTTGCTTTGTT
39	FGSG_03463	q3463F	CGTCAAGCGTCATCCCAACAT
		q3463R	CGAGGCGCCGGCGTCTGTG
40	FGSG_03659	q3659for	CCTACCATGGACGACAACGAGA
		q3659rev	GGCGAGGAAAACAACGAGAATA
41	FGSG_03673	q3673F	GGTAAAAGCGTCGAGGGTAGAGAT
		Q3673R	AACGAGCTTCCATGCCAGGTA
42	FGSG_03954	q3954for	GACACTGGCGAGGCGACAAT
		q3954rev	GCAAGACCCGGTGGAGAAGG
43	FGSG_04079	q4079F	AGGTCGGCAACGCTCATCTTC
		q4079R	CAATTGACTTGCCGGGTAGGAT
44	FGSG_04180	q4180for	TGGGGTCGATGCCTGATTTCTATT
		q4180rev	CGTTTCATGGTGTGCGAGTTCTGT
45	FGSG_04236	q4236F	TATAGCACTCGGGACACAAACTGG
		q4236R	TTCATCCTCGTCGTCCTCAAGA
46	FGSG_04317	q4317F	CAGAACTGGTCAATGGGGAAAAAG
		q4317R	ATCACCAACGGGCCGAAACAATA
47	FGSG_04480	q4480F	GCCTGCCCTCGTATCCTCCCATTA
		q4480R	ACCGCCGCAGCTGTTACTCCACT
49	FGSG_04538	q4538F	TACAAACCGCCCGCTTCTACACA
		q4538R	CCACGTGCTGCTTGTTGAATAGTA
50	FGSG_04587	q4587for	CGGGATCTGATGACACGACTG
		q4587rev	CTTCCCCAGCTACCTAATCTTTGC
51	FGSG_04633	q4633for	GACAGGGCCGGATAGAGATACACA
		q4633rev	AAGCCAAATGCCACCAAGATAACT
52	FGSG_04649	q4649F	CGACCCTAAGTGGAAAAGAAAAC
		q4649R	TGGGGTTGTTGTGGTCCGCATCT
53	FGSG_04850	q4850for	TGACACCAACACCGCCTACATCC
		q4850rev	ATACAGCCAGAGGTTGACAGCACT
54	FGSG_04946	q4946F	GTACCTCCAAGCACTGCCGATAGC
		q4946R	GTCTCCTACGTCCACCGAACAT
55	FGSG_04975	q4975F	CGGTAACGACGATGGCTCTTTC
		q4975R	TCGGCGCGGAGAACGGGAATGT
56	FGSG_05246	q5246for	AGCCCAAGCCCAAGCCTAA
		q5246rev	TCGTCGTCCTCCTCCTCCTC
57	FGSG_05484	q5484F	TGCACCTCCCATCCCCACTATT
		q5484R	TCAGGCTCAAGCGACGACTCT
58	FGSG_05748	q5748for	CCTATCGGGACCGCCATCTTTAT
		q5748rev	ACGCGGAGGGACGGTAGCATTCT
59	FGSG_05833	q5833for	GGTGGGGGCAACAGATAGCAGAA
		q5833rev	GAACTTGTCCGGGGCATAAATACT
60	FGSG_05847	q5847F	CTGTTCGAGCGCTGGGTAAG
		q5847R	GCATCGATAAATCGCCTGTCC
61	FGSG_05906	q5906F	CATCAACATCCGCAACTGGCTTAC
		q5906R	CCTACGGAGACGACCTTGAACGAA
62	FGSG_06039	q6039F	TCATCAAGCGACGAGGAAAGAG
		q6039R	TCAACATCACCGACATCAACACC
63	FGSG_06076	6076for	CTTCCGAGGGTGGTGAGGTTG
		6076rev	CAGAGCCGGTGACGACAGTTG
64	FGSG_06228	q6228F	AAGGGCTCTGTCTGGCAACTAACC
		q6228R	TGACCCAGCAAATCGGCGGAAGA
65	FGSG_06385	q6385f	CGAGTCATTTCAGGAAGTCTATCT
		q6385r	ACAGTTGGCGTTGAGGAGGAGGTT
66	FGSG_06479	q6479for	TGCGAGCACGGCCAAGTTAT
		q6479rev	CTCGGGGCAGCCAGAAGAAGA
67	FGSG_06549	q6549F	CAGAACGTCGACACCAAGGACTAC
		q6549R	TGGACATCATGAGCAAGGACAAT
68	FGSG_06550	q6550for	CAACGGCGCCCTCATCTAT
		q6550rev	GTCGCCACCAAAAGCACAG
69	FGSG_06966	q6966for2	CCCGAGCGTACTGTCCAAGGTCT
		q6966rev2	GTGCGAGGCCAAGTGGTTCTGAGG
70	FGSG_07152	q7152for	TTGAATGAGGAATGCTACGATGG
		q7152rev	GAGCTACTAAATTGGGGTATCTGATTG
72	FGSG_07310	q7310F	CGGAGGGGATGGACGCAATGGTA
		q7310R	GACAAATGATGGGGCGGGTGAGTA
73	FGSG_07530	q7530for	GGTATCGAGGCCGGCGTCAAGA
		q7530rev	CGCCGAAGAAACCAGCAATCACAG
74	FGSG_07534	q7534for	AAGGTAAATCTCGACACGGGTAGC
		q7534rev	TGAGCATGGAAGAATAGGAAAAAG
75	FGSG_07546	q7546F	CATACGACCCATACCCCACATCTT
		q7546R	AGTAGTTGGCTTGAATCTGTCCCC
76	FGSG_07578	q7578F	AGCTCGAGACACCCAACCTTCACG
		q7578R	GATGTTGGCCAGAGTCGCAGAGTA
78	FGSG_07734	q7734for	CTCCCTGCCCGACAAGAT
		q7734rev	AAAGGCCGAGGTTACTGAAAA
79	FGSG_07745	q7745for	TGGGGACATCAAGTGCGACAAC
		q7745rev	GGACGATACCCGGGAACAGGA
80	FGSG_07812	q7812F	TAGGGAGGAACCAATATCAACAAA
		q7812R	CCATACTCTTCAGCGGCGACTCAG
81	FGSG_07823	q7823F	ACGGTGCCCTCAGTCTTGGTAAC
		q7823R	TGGTGGCGGCAGTGTGGTGA
82	FGSG_07869	q7869F	AAGTTTGGCAGGGTTGATGTTTTG
		q7869R	AAGATGATGCGCGGGGACGAG
84	FGSG_08073	q8073F	TCGCTACTCCCACAACTTCACCTC
		q8073R	GCGTATTTGTCGGGGCTCTCG
86	FGSG_08320	q8320for	CTGCGATCCCCATAACCTCAAACA
		q8320rev	CGGCCCGGGCGTGCTTCC
87	FGSG_08519	q8519for	GATACTGGACAAAGGCAAAGCACA
		q8919rev	CAGTCCTCCAAGCGATCTCACGAA
88	FGSG_08795	q8795F	TTCCTTCGCGATTACTCTTACACC
		q8795R	CATATTGCGCACCTTGACCAG
83	FGSG_09019	q9019F	GGTAACATGATGCTTGGCGGTGAT
		q9019R	GTAGGTCATGGTGCACTTGTCAGG
89	FGSG_09072	q9072for	ACCCGCCTACAGTGCTACCATTC
		q9072rev	ACCGCTTGTCTGACCTTTTCCTG
90	FGSG_09182	q9182for2	ATGACAGCCTATGAAGCGATTGAA
		q9182rev2	TAGTTGATGCGGCCTGGGATAAAA
92	FGSG_09187	q9187for	TGGCCGTTGATCTAGCTCCTGTTC
		q9187rev	CACCTGGCCAATCGACCCTGTAGT
91	FGSG_09204	q9204F	CGCCTGCCGATGTTGTGAT
		q9204R	ATTGGCCTTGATTGCTGAAATG
93	FGSG_09246	q9246for	GTGCTACTGACGCCGACTTTTG
		q9246rev	ATATGCCGGGGCGAACCAGGAG
94	FGSG_09248	q9248for	AGCAGCGGCAGGGACAGAAAGAGG
		q9248rev	GGACGAGGAGGCAGCCACGACAAC
95	FGSG_09288	q9288for	GCCAACTTGCTTCCGCTACACTCT
		q9288rev	AGCCTTGCATCCCTTCTTCTGACC
96	FGSG_09612	q9612F	CGCGCCCTCTCGAAAAGCAGT
		q9612R	GGATTCGGGCAAGACCAAAGT
97	FGSG_09614	q9614f	GACTCAAAACGATTACGGAAAGAA
		q9614r	ACTGCTGCATGGCCATAATAACTG
98	FGSG_09625	q9625for	GTCTCGGCCCCTGTCTCACC
		q9625rev	GGAGGGCCATCCTTGCGTAT
99	FGSG_09903	q9903F	ATGGAACGCGACAACAGGAAATC
		q9903R	GCACCGCCAATGGGAATCTC
100	FGSG_09988	q9988f	AGGCGCTCATGCTCTGGGAATCA
		q9988r	TTGCTGGCCGCCTTGTAATCGTC
101	FGSG_10024	q10024for	ATTCGGAAGTCCCAGGCAAGAG
		q10024rev	GTACGGAAGAAGCAAACCAG
102	FGSG_10313	q10313F	ACCCGATAACTTCAACGAGACCTA
		q10313R	CAGAACGTTTGCGGAGTGGATGTA
103	FGSG_10457	q10457for	CACAGTCGCAAATGGCAAGAAGC
		q10457rev	ACATGTGTAGGGGGCGTGGGAGTA
104	FGSG_10478	q10478for	TCAACAAGCCCGCCAAGGAGCAG
		q10478rev	GGTCAACGGCGGAAGCGGAATC
105	FGSG_10508	q10508for	GGTTCCTCAGCAAGCCCATCA
		q10508rev	GCCTTTTCTCCCTCAGCATCCTT
106	FGSG_10742	q10742for	TACATGCTCGACCTCGTTTTAGTG
		q10742rev	TGACATCGGCAACAACATCCA
107	FGSG_10818	q10818for	CCCTATACAGGCCTAACGCATCCA
		q10818rev	CCAGTGACTCCGGTTTCGCTCTCG
108	FGSG_10825	q10825for	CCGTTCCCGAGCGATACAC
		q10825rev	GGTGGGCTTGACGTAGTGGTAG
109	FGSG_11422	q11422for	ACACCCGAAACAGCTAATGAGATG
		q11422rev	CGCAGGCGAACTTAAAAATGAACC
110	FGSG_11826	q11826F	TCATCAGCCGGAGCACTATCTTG
		q11826R	TCCTCGGCCTTGGCGTTCACC
111	FGSG_11868	q11868for	TCCGACAGCTTTTGCGACACT
		q11868rev	GCCGATATGACCGAGGTTAGAATG
112	FGSG_11955	q11955for	TGTTTCAACGCCCACCACCAA
		q11955rev	GGCTGAATGTCGAAATCCTGCTC
113	FGSG_11962	q11962for	CCGGATCCAAGCGGCAACTT
		q11962rev	CGGGATCGAATGAGGGACTTAGAC
114	FGSG_12219	q12219F	GTGATATTTACTGCCTTTGAGATT
		q12219R	CTGCCCTTCGCTTTTTCCATTC
115	FGSG_12478	q12478F	GCTCGCAGAGAAGAGGCAAACT
		q12478R	CAATCCAGCGAGGTCAGAAAATAC
116	FGSG_12709	q12709for	TGCTACTTCAGGCCAGGTTTGTTC
		q12709rev	AGGGCGGAGAGTTCGTTAGGGTAT
117	FGSG_12824	q12824for	CAAAGCCCATGAACATCGCCAACC
		q12824rev	CCGCCCCGCTGAAGGAAACAAC
118	FGSG_12857	q12857F	CCGTCAAGCAGGGCGTCATCAC
		q12857R	GCTCGTTCTTCATCTTGGCAGTCT
119	FGSG_12881	q12881for	CGGTCCTCTTGGAACCTGATTTTG
		q12881rev	GGTCTCGTCTCCTTCCTCGTCTAC
120	FGSG_12944	q12944for	AGGACATGTGAGGCCGATTCTGC
		q12944rev	ACACCCATCTTCGCTTGCTGTG
121	FGSG_13162	q13162for	ACGGGGATGAAGCAATGGAGGATA
		q13162rev	ACAGATGGCGGGGGAACAGTC
122	FGSG_13420	q13420F	GCATCTCGTTGCTGATTGTGGA
		q13420R	GCTTCTTGGTACCGGTATTGGACA
123	FGSG_13708	q13708F	ATCTCTGCCAACCGTAGCGACTCT
		q13708R	CTAACCCCGTAACAAGCCCATCAG
124	FGSG_13860	q13860F	TGCGCGAGCATACAAACACTC
		q13860R	GGTACCGCTGCTGAAACAAAGA
125	FGSG_14031	q14031for	ACCAACAAGACGCCGAGAATAACA
		q14031rev	GCGGATGAGAGTGCAACAGTGAT
126	FGSG_14033	q14033F	AGTCCGACGTCTTCAACTCAAAC
		q14033R	CGCACAGGTCCATCAAAAACTCC
