# Supplementary material for: A Large-Scale Functional Analysis of Putative Target Genes of Mating-Type Loci Provides Insight into the Regulation of Sexual Development of the Cereal Pathogen Fusarium graminearum
Source: PLoS Genet. 2015 Sep 3;11(9):e1005486. doi: 10.1371/journal.pgen.1005486 (PMC4559316; doi:10.1371/journal.pgen.1005486)
Supplement: S16 Table — (XLSX) [file pgen.1005486.s029.xlsx]

## Sheet: ATTGTT
S16 Table. DEGs carrying the core consensus motif (ATTGTT) of MAT1-2-1 in their promoter regions
Gene	Expression	overlapped with genes carrying the ATTAAT motif	Phenotypic changes* by gene deletion	Homology
FGSG_01239	DDD		NC	pfam08604, Nup153, Nucleoporin Nup153-like
FGSG_01872	DDD		#N/A
FGSG_09184	DDD	FGSG_09184	#N/A	COG0654, UbiH, 2-polyprenyl-6-methoxyphenol hydroxylase and related FAD-dependent oxidoreductases
FGSG_10818	DDD		NC	pfam00026, Asp, Eukaryotic aspartyl protease
FGSG_12965	DDD		#N/A
FGSG_10453	DDN	FGSG_10453	#N/A	cd00382, beta_CA, Carbonic anhydrases (CA) are zinc-containing enzymes that catalyze the reversible hydration of carbon dioxide in a two-step mechanism in which the nucleophilic attack of a zinc-bound hydroxide ion on carbon dioxide is followed by the regeneration of an active site by ionization of the zinc-bound water molecule and removal of a proton from the active site
FGSG_01752	DDN	FGSG_01752	#N/A
FGSG_01807	DDN		#N/A	COG3395, COG3395, Uncharacterized protein conserved in bacteria
FGSG_02303	DDN	FGSG_02303	NC	COG0318, CaiC, Acyl-CoA synthetases (AMP-forming)/AMP-acid ligases II
FGSG_04768	DDN		#N/A	cd02180, GH16_laminarinase, Laminarinase, also known as glucan endo-1,3-beta-D-glucosidase, is a glycosyl hydrolase family 16 member that hydrolyzes 1,3-beta-D-glucosidic linkages in 1,3-beta-D-glucans such as laminarins, curdlans, paramylons, and pachymans, with very limited action on mixed-link (1,3-1,4-)-beta-D-glucans
FGSG_05995	DDN		#N/A	pfam03154, Atrophin-1, Atrophin-1 family
FGSG_06486	DDN	FGSG_06486	#N/A	pfam01055, Glyco_hydro_31, Glycosyl hydrolases family 31
FGSG_07759	DDN		#N/A
FGSG_08145	DDN	FGSG_08145	#N/A
FGSG_08160	DDN		#N/A
FGSG_09051	DDN		#N/A
FGSG_10570	DDN		#N/A	pfam00083, Sugar_tr, Sugar (and other) transporter
FGSG_10588	DDN		#N/A	pfam00069, Pkinase, Protein kinase domain
FGSG_11183	DDN		#N/A	pfam05148, Methyltransf_8, Hypothetical methyltransferase
FGSG_11426	DDN		#N/A
FGSG_12012	DDN	FGSG_12012	#N/A
FGSG_12227	DDN		#N/A
FGSG_12256	DDN	FGSG_12256	#N/A	COG0277, GlcD, FAD/FMN-containing dehydrogenases
FGSG_13604	DDN		#N/A	COG3733, TynA, Cu2+-containing amine oxidase
FGSG_13861	DDN		#N/A	COG3250, LacZ, Beta-galactosidase/beta-glucuronidase
FGSG_13940	DDN	FGSG_13940	#N/A
FGSG_08890	DND		smaller P, no AS, specific to SD	pfam00505, HMG_box, HMG (high mobility group) box
FGSG_03761	DNN (D in OM2)	FGSG_03761	#N/A	pfam01593, Amino_oxidase, Flavin containing amine oxidoreductase
FGSG_06397	DNN		#N/A	pfam03443, Glyco_hydro_61, Glycosyl hydrolase family 61
FGSG_09019	DNN		less P, VG, T, no V	COG5576, COG5576, Homeodomain-containing transcription factor
FGSG_13871	DNN		#N/A	COG0154, GatA, Asp-tRNAAsn/Glu-tRNAGln amidotransferase A subunit and related amidases
FGSG_03954	NDN		#N/A	pfam02102, Peptidase_M35, Deuterolysin metalloprotease (M35) family
FGSG_04569	NDN	FGSG_04569	#N/A	COG4717, COG4717, Uncharacterized conserved protein
FGSG_13829	NDN		#N/A	pfam05995, CDO_I, Cysteine dioxygenase type I
FGSG_05151	NND	FGSG_05151	NC, less P, but normal A in this study	smart00398, HMG, high mobility group;
FGSG_11368	NND		#N/A	cd00028, B_lectin, Bulb-type mannose-specific lectin
FGSG_00121	NUN		NC	pfam00082, Peptidase_S8, Subtilase family
FGSG_01768	NUN		#N/A	COG1670, RimL, Acetyltransferases, including N-acetylases of ribosomal proteins
FGSG_06229	NUN		#N/A	pfam03251, Tymo_45kd_70kd, Tymovirus 45/70Kd protein
FGSG_06507	NUN		#N/A	pfam00501, AMP-binding, AMP-binding enzyme
FGSG_07871	NUN		#N/A	smart00321, WSC, present in yeast cell wall integrity and stress response component proteins
FGSG_08041	NUN	FGSG_08041	#N/A	pfam04616, Glyco_hydro_43, Glycosyl hydrolases family 43
FGSG_10335	NUN		#N/A	pfam01822, WSC, WSC domain
FGSG_11993	NUN	FGSG_11993	#N/A
FGSG_13056	NUN		#N/A	pfam03251, Tymo_45kd_70kd, Tymovirus 45/70Kd protein
FGSG_04458	UNN		#N/A	COG1018, Hmp, Flavodoxin reductases (ferredoxin-NADPH reductases) family 1
FGSG_04777	UNN	FGSG_04777	#N/A	COG3971, COG3971, 2-keto-4-pentenoate hydratase
FGSG_06906	UNN		#N/A	pfam08729, HPC2, Histone promoter control 2 (HPC2)
FGSG_08876	UNN	FGSG_08876	#N/A	pfam06011, TRP, Transient receptor potential (TRP) ion channel
FGSG_12848	UNN		#N/A	cd00801, INT_P4, Bacteriophage P4 integrase
FGSG_00084	UUN		#N/A	COG0747, DdpA, ABC-type dipeptide transport system, periplasmic component
FGSG_00296	UUN		#N/A	pfam00291, PALP, Pyridoxal-phosphate dependent enzyme
FGSG_00489	UUN (D in OM2)	FGSG_00489	#N/A	pfam01494, FAD_binding_3, FAD binding domain
FGSG_01660	UUN		#N/A	pfam04484, DUF566, Family of unknown function (DUF566)
FGSG_01947	UUN		#N/A	cd02110, SO_family_Moco_dimer, Subgroup of sulfite oxidase (SO) family molybdopterin binding domains that contains conserved dimerization domain
FGSG_02152	UUN		#N/A	pfam00069, Pkinase, Protein kinase domain
FGSG_02878	UUN		#N/A	COG1196, Smc, Chromosome segregation ATPases
FGSG_03977	UUN	FGSG_03977	#N/A	COG0596, MhpC, Predicted hydrolases or acyltransferases (alpha/beta hydrolase superfamily)
FGSG_04014	UUN		#N/A	cd00413, Glyco_hydrolase_16, The O-Glycosyl hydrolases are a widespread group of enzymes that hydrolyse the glycosidic bond between two or more carbohydrates, or between a carbohydrate and a non-carbohydrate moiety
FGSG_04531	UUN		#N/A	pfam01500, Keratin_B2, Keratin, high sulfur B2 protein
FGSG_04589	UUN		#N/A	COG3315, COG3315, O-Methyltransferase involved in polyketide biosynthesis
FGSG_08148	UUN		#N/A	COG0223, Fmt, Methionyl-tRNA formyltransferase
FGSG_08270	UUN		#N/A	pfam03999, MAP65_ASE1, Microtubule associated protein (MAP65/ASE1 family)
FGSG_10576	UUN	FGSG_10576	#N/A
FGSG_11290	UUN		#N/A	pfam04535, DUF588, Domain of unknown function (DUF588)
FGSG_11657	UUN	FGSG_11657	#N/A
FGSG_00136	D in OM		#N/A	pfam01490, Aa_trans, Transmembrane amino acid transporter protein
FGSG_01747	D in OM		#N/A	pfam03251, Tymo_45kd_70kd, Tymovirus 45/70Kd protein
FGSG_06629	D in OM		#N/A	pfam05478, Prominin, Prominin
FGSG_07165	D in OM		#N/A	COG4586, COG4586, ABC-type uncharacterized transport system, ATPase component
FGSG_08076	D in OM		NC
FGSG_08122	D in OM		#N/A	COG3170, FimV, Tfp pilus assembly protein FimV
FGSG_08532	D in OM	FGSG_08532	#N/A	COG0488, Uup, ATPase components of ABC transporters with duplicated ATPase domains
FGSG_13396	D in OM		#N/A	pfam05742, DUF833, Protein of unknown function (DUF833)
FGSG_11343	D in OM2		#N/A	pfam03154, Atrophin-1, Atrophin-1 family
*Refer to Table 2 for the abbreviations. #N/A: not determined
				262144

## Sheet: ATTAAT
S16 Table. DEGs carrying the core consensus motif (ATTAAT) of MAT1-2-1 in their promoter region
DEGa	Nucelotide position in the putative 1-kb promoter regions		Expression category
FGSG_00115	786	791	DDD
FGSG_00116	177	182	DDD
FGSG_00117	535	540	DDD
FGSG_01366	187	192	DDD
FGSG_01482	31	36	DDD
FGSG_01483	352	357	DDD
FGSG_02895	104	109	DDD
FGSG_03118	857	862	DDD
FGSG_03241	583	588	DDD
FGSG_03608	440	445	DDD
FGSG_04162	521	526	DDD
FGSG_04879	351	356	DDD
FGSG_06952	628	633	DDD
FGSG_08320	20	25	DDD
FGSG_08519	679	684	DDD
FGSG_08794	531	536	DDD
FGSG_09184	21	26	DDD
FGSG_09186	755	760	DDD
FGSG_09443	42	47	DDD
FGSG_10579	908	913	DDD
FGSG_12112	287	292	DDD
FGSG_13454	543	548	DDD
FGSG_00023	644	649	DDN
FGSG_00095	517	522	DDN
FGSG_00172	373	378	DDN
FGSG_00407	154	159	DDN
FGSG_01734	240	245	DDN
FGSG_01752	476	481	DDN
FGSG_01862	603	608	DDN
FGSG_02051	939	944	DDN
FGSG_02061	440	445	DDN
FGSG_02210	782	787	DDN
FGSG_02266	149	154	DDN
FGSG_02298	611	616	DDN
FGSG_02301	749	754	DDN
FGSG_02302	718	723	DDN
FGSG_02303	760	765	DDN
FGSG_02332	590	595	DDN
FGSG_02426	684	689	DDN
FGSG_02803	230	235	DDN
FGSG_02871	372	377	DDN
FGSG_03148	768	773	DDN
FGSG_03212	242	247	DDN
FGSG_03659	884	889	DDN
FGSG_03662	183	188	DDN
FGSG_03674	277	282	DDN
FGSG_03678	369	374	DDN
FGSG_04525	434	439	DDN
FGSG_04526	267	272	DDN
FGSG_04537	523	528	DDN
FGSG_04538	922	927	DDN
FGSG_04572	76	81	DDN
FGSG_04579	274	279	DDN
FGSG_04597	549	554	DDN
FGSG_04612	722	727	DDN
FGSG_04633	424	429	DDN
FGSG_04813	641	646	DDN
FGSG_05594	49	54	DDN
FGSG_05678	653	658	DDN
FGSG_05906	63	68	DDN
FGSG_05940	864	869	DDN
FGSG_06010	899	904	DDN
FGSG_06486	8	13	DDN
FGSG_06549	851	856	DDN
FGSG_07534	608	613	DDN
FGSG_07659	524	529	DDN
FGSG_07680	529	534	DDN
FGSG_07714	367	372	DDN
FGSG_07734	202	207	DDN
FGSG_07786	541	546	DDN
FGSG_07812	345	350	DDN
FGSG_08073	212	217	DDN
FGSG_08145	744	749	DDN
FGSG_08154	438	443	DDN
FGSG_08214	984	989	DDN
FGSG_08440	517	522	DDN
FGSG_08795	926	931	DDN
FGSG_08878	941	946	DDN
FGSG_09117	266	271	DDN
FGSG_09149	589	594	DDN
FGSG_09707	443	448	DDN
FGSG_10052	867	872	DDN
FGSG_10326	706	711	DDN
FGSG_10442	173	178	DDN
FGSG_10453	357	362	DDN
FGSG_11081	566	571	DDN
FGSG_11169	725	730	DDN
FGSG_11234	367	372	DDN
FGSG_11413	733	738	DDN
FGSG_11536	740	745	DDN
FGSG_11580	417	422	DDN
FGSG_11581	548	553	DDN
FGSG_11584	882	887	DDN
FGSG_11585	534	539	DDN
FGSG_11605	48	53	DDN
FGSG_11606	258	263	DDN
FGSG_11652	519	524	DDN
FGSG_11696	227	232	DDN
FGSG_12012	711	716	DDN
FGSG_12220	447	452	DDN
FGSG_12256	449	454	DDN
FGSG_12824	764	769	DDN
FGSG_12930	922	927	DDN
FGSG_13159	56	61	DDN
FGSG_13480	36	41	DDN
FGSG_13860	500	505	DDN
FGSG_13940	471	476	DDN
FGSG_13985	345	350	DDN
FGSG_14003	63	68	DDN
FGSG_14015	784	789	DDN
FGSG_14023	385	390	DDN
FGSG_14024	593	598	DDN
FGSG_14025	904	909	DDN
FGSG_14026	269	274	DDN
FGSG_01677	108	113	DND
FGSG_03283	231	236	DND
FGSG_10742	855	860	DND
FGSG_00177	319	324	DNN
FGSG_01523	234	239	DNN
FGSG_01751	335	340	DNN
FGSG_03761	297	302	DNN
FGSG_04388	645	650	DNN
FGSG_04402	549	554	DNN
FGSG_04452	921	926	DNN
FGSG_04512	950	955	DNN
FGSG_04628	306	311	DNN
FGSG_04848	73	78	DNN
FGSG_04876	562	567	DNN
FGSG_04946	947	952	DNN
FGSG_05123	234	239	DNN
FGSG_05352	869	874	DNN
FGSG_05690	929	934	DNN
FGSG_06149	385	390	DNN
FGSG_06561	323	328	DNN
FGSG_06842	151	156	DNN
FGSG_08969	560	565	DNN
FGSG_09081	219	224	DNN
FGSG_09082	867	872	DNN
FGSG_10827	308	313	DNN
FGSG_10959	517	522	DNN
FGSG_11642	50	55	DNN
FGSG_11980	47	52	DNN
FGSG_12105	552	557	DNN
FGSG_12134	979	984	DNN
FGSG_12373	355	360	DNN
FGSG_02248	145	150	NDN
FGSG_02374	440	445	NDN
FGSG_03043	317	322	NDN
FGSG_04494	273	278	NDN
FGSG_04569	772	777	NDN
FGSG_04952	126	131	NDN
FGSG_05295	831	836	NDN
FGSG_06602	253	258	NDN
FGSG_07997	175	180	NDN
FGSG_08958	728	733	NDN
FGSG_09072	976	981	NDN
FGSG_09073	772	777	NDN
FGSG_09113	319	324	NDN
FGSG_11924	84	89	NDN
FGSG_12477	802	807	NDN
FGSG_12478	628	633	NDN
FGSG_13438	425	430	NDN
FGSG_13962	323	328	NDN
FGSG_05151	123	128	NND
FGSG_00083	558	563	UUN
FGSG_00099	884	889	UUN
FGSG_00104	667	672	UUN
FGSG_00119	698	703	NUN
FGSG_00120	937	942	NUN
FGSG_00260	477	482	UNN
FGSG_00265	122	127	NUN
FGSG_00489	649	654	UUN
FGSG_01280	515	520	UNN
FGSG_01679	29	34	NUN
FGSG_01743	467	472	UNN
FGSG_01975	245	250	UNN
FGSG_02067	963	968	UUN
FGSG_02089	404	409	UNN
FGSG_02110	590	595	NUN
	891	896
FGSG_02173	155	160	NUN
FGSG_02282	599	604	UUN
FGSG_02330	396	401	NUN
	887	892
	938	943
FGSG_02401	594	599	UUN
FGSG_02476	273	278	UNN
FGSG_02738	911	916	UUN
FGSG_02822	260	265	UNN
FGSG_02904	767	772	NUN
FGSG_03068	339	344	NUN
FGSG_03262	655	660	NUN
FGSG_03335	275	280	UUN
	318	323
FGSG_03336	867	872	UUN
	910	915
FGSG_03412	846	851	NUN
FGSG_03466	722	727	NUN
FGSG_03819	141	146	UNN
FGSG_03869	109	114	UUN
FGSG_03902	921	926	UNN
FGSG_03977	389	394	UUN
FGSG_04022	277	282	UUN
FGSG_04495	592	597	UUN
FGSG_04498	85	90	UUN
FGSG_04499	66	71	UUN
FGSG_04504	267	272	UUN
FGSG_04535	765	770	UUN
FGSG_04550	324	329	UUN
FGSG_04562	176	181	UUN
FGSG_04580	921	926	NNU
FGSG_04609	981	986	NUN
FGSG_04622	659	664	NUN
FGSG_04627	299	304	NUN
FGSG_04702	396	401	UUN
FGSG_04707	611	616	UUN
FGSG_04763	298	303	UUN
FGSG_04777	11	16	UNN
FGSG_04795	308	313	UUN
FGSG_04823	939	944	UUN
FGSG_04909	248	253	UUN
	471	476
	556	561
FGSG_04924	10	15	UUN
	379	384
	703	708
	883	888
	898	903
FGSG_05045	554	559	UUN
FGSG_05330	618	623	NUN
FGSG_05342	311	316	UUN
	538	543
FGSG_05442	950	955	UUN
FGSG_05622	70	75	UUN
	951	956
FGSG_05632	285	290	UNN
FGSG_05843	670	675	NUN
	681	686
	758	763
FGSG_06123	885	890	UNN
FGSG_06329	687	692	UNN
	773	778
FGSG_06479	247	252	UUU
FGSG_06578	723	728	NUN
FGSG_06736	114	119	UNN
FGSG_07129	611	616	UNN
	629	634
FGSG_07174	374	379	UUU
FGSG_07183	516	521	UNN
FGSG_07582	343	348	UUN
FGSG_07700	302	307	UNN
FGSG_07815	620	625	UUN
FGSG_07927	654	659	UUN
FGSG_08041	965	970	NUN
FGSG_08144	769	774	UUN
	854	859
FGSG_08402	969	974	UUN
FGSG_08825	836	841	UUN
FGSG_08876	135	140	UNN
FGSG_08967	654	659	NUN
FGSG_09344	654	659	NUN
FGSG_09366	147	152	NUN
FGSG_09638	560	565	NUN
FGSG_09969	803	808	UNN
FGSG_10038	62	67	UUN
FGSG_10223	973	978	UNN
FGSG_10433	838	843	UNN
FGSG_10488	664	669	UUN
FGSG_10495	718	723	UUN
FGSG_10576	368	373	UUN
FGSG_10644	308	313	UNN
	428	433
FGSG_11250	673	678	NUN
FGSG_11289	229	234	UNN
FGSG_11308	818	823	UUN
FGSG_11309	759	764	UUN
FGSG_11406	325	330	UUN
FGSG_11463	117	122	UUN
FGSG_11508	375	380	NUN
	505	510
FGSG_11511	393	398	UUN
	547	552
FGSG_11657	893	898	UUN
FGSG_11918	426	431	UNN
	732	737
FGSG_11993	124	129	NUN
FGSG_12125	797	802	UNN
FGSG_12350	742	747	UNN
FGSG_12439	498	503	UUU
FGSG_12588	305	310	UUN
	309	314
FGSG_12591	726	731	UNN
FGSG_12610	168	173	UNN
FGSG_12709	464	469	UUN
FGSG_12966	219	224	NUN
FGSG_13470	639	644	NUN
FGSG_13520	645	650	UUN
FGSG_13683	948	953	UNN
FGSG_00150	261	266	D in OM2
FGSG_00407	154	159	D in OM2	DDN
FGSG_00489	649	654	D in OM2	UUN
FGSG_00663	283	288	D in OM2
FGSG_01330	328	333	D in OM2
	409	414
FGSG_01976	624	629	D in OM2
FGSG_02137	541	546	D in OM2
FGSG_02138	583	588	D in OM2
FGSG_02221	152	157	D in OM2
FGSG_02287	986	991	D in OM2
FGSG_03335	275	280	D in OM2	UUN
	318	323
FGSG_03336	867	872	D in OM2	UUN
	910	915
FGSG_03418	350	355	D in OM2
FGSG_03445	647	652	D in OM2
FGSG_03448	282	287	D in OM2
FGSG_03558	637	642	D in OM2
FGSG_03761	297	302	D in OM2	DNN
FGSG_03799	838	843	D in OM2
FGSG_04370	586	591	D in OM2
FGSG_04512	950	955	D in OM2	DNN
FGSG_05471	125	130	D in OM2
	230	235
FGSG_05928	678	683	D in OM2
	980	985
FGSG_05987	328	333	D in OM2
FGSG_06736	114	119	D in OM2	UNN
FGSG_06792	847	852	D in OM2
FGSG_07160	523	528	D in OM2
FGSG_08532	177	182	D in OM2
FGSG_09370	928	933	D in OM2
FGSG_09814	519	524	D in OM2
FGSG_10804	652	657	D in OM2
FGSG_10881	28	33	D in OM2
FGSG_10920	578	583	D in OM2
FGSG_11174	872	877	D in OM2
FGSG_11175	423	428	D in OM2
FGSG_11250	673	678	D in OM2	NUN
FGSG_12178	387	392	D in OM2
FGSG_12495	474	479	D in OM2
FGSG_12555	901	906	D in OM2
FGSG_12709	464	469	D in OM2	UUN
FGSG_12776	205	210	D in OM2
FGSG_13350	203	208	D in OM2
	209	214
	744	749
	779	784
FGSG_13634	679	684	D in OM2
FGSG_05295	831	836	U in OM2
FGSG_08893	451	456	U in OM2
